# Supplementary material for: Fast MS/MS acquisition without dynamic exclusion enables precise and accurate quantification of proteome by MS/MS fragment intensity
Source: Sci Rep. 2016 May 20;6:26392. doi: 10.1038/srep26392 (PMC4873735; doi:10.1038/srep26392)
Supplement: Supplementary Table S1 [file srep26392-s2.xls]

## Sheet: Totally Quantified Proteins
Totally 4016 proteins were confidently quantified
Protein Accession	ratio1	ratio2	ratio3	ref1	ref2	ref3	mean	NEWTTEST	minus log10P	rank	1% BH FDR	Pass 1%
IPI:IPI00646689.1	2.051	2.05832	2.05804	0	0	0	2.05578	1.10536e-11	10.9565	1	2.49004e-06	1
IPI:IPI00081836.3	0.695427	0.702079	0.696871	0	0	0	0.698126	4.20732e-10	9.37599	2	4.98008e-06	1
IPI:IPI00010471.6	3.3579	3.41461	3.36301	0	0	0	3.37851	4.95508e-09	8.30495	3	7.47012e-06	1
IPI:IPI00174978.4	2.75017	2.70428	2.70458	0	0	0	2.71967	5.92739e-09	8.22714	4	9.96016e-06	1
IPI:IPI00171134.5	-4.19316	-4.23034	-4.28033	0	0	0	-4.23461	7.5899e-09	8.11976	5	1.24502e-05	1
IPI:IPI00175416.8	1.28981	1.27326	1.30209	0	0	0	1.28838	1.05882e-08	7.97518	6	1.49402e-05	1
IPI:IPI00217059.5	-0.384091	-0.375908	-0.38219	0	0	0	-0.380729	1.06684e-08	7.9719	7	1.74303e-05	1
IPI:IPI00396485.3	0.365722	0.372144	0.364247	0	0	0	0.367371	1.13705e-08	7.94422	8	1.99203e-05	1
IPI:IPI00019329.1	-0.852825	-0.87411	-0.864558	0	0	0	-0.863831	1.54637e-08	7.81069	9	2.24104e-05	1
IPI:IPI00016968.1	0.234722	0.233616	0.239244	0	0	0	0.235861	1.70319e-08	7.76874	10	2.49004e-05	1
IPI:IPI00218407.6	2.63946	2.69508	2.63204	0	0	0	2.65552	1.88906e-08	7.72376	11	2.73904e-05	1
IPI:IPI00008692.1	-3.46083	-3.54086	-3.55088	0	0	0	-3.51752	2.58148e-08	7.58813	12	2.98805e-05	1
IPI:IPI00006103.1	-1.06115	-1.03994	-1.03273	0	0	0	-1.04461	2.66559e-08	7.57421	13	3.23705e-05	1
IPI:IPI00008816.1	2.60327	2.6382	2.68638	0	0	0	2.64262	4.14321e-08	7.38266	14	3.48606e-05	1
IPI:IPI00980222.1	-2.56198	-2.55565	-2.63153	0	0	0	-2.58306	4.70214e-08	7.3277	15	3.73506e-05	1
IPI:IPI00014516.2	-0.376763	-0.379145	-0.389012	0	0	0	-0.38164	5.58758e-08	7.25278	16	3.98406e-05	1
IPI:IPI00657706.1	0.982849	1.00451	0.971281	0	0	0	0.986213	5.70137e-08	7.24402	17	4.23307e-05	1
IPI:IPI00018278.3	3.93009	3.81439	3.81055	0	0	0	3.85167	6.448e-08	7.19058	18	4.48207e-05	1
IPI:IPI00299024.9	1.55144	1.56495	1.60919	0	0	0	1.57519	9.01102e-08	7.04523	19	4.73108e-05	1
IPI:IPI00477971.4	-0.145054	-0.145503	-0.140239	0	0	0	-0.143599	1.13574e-07	6.94472	20	4.98008e-05	1
IPI:IPI00016568.1	1.05716	1.01746	1.02441	0	0	0	1.03301	1.18097e-07	6.92776	21	5.22908e-05	1
IPI:IPI00221093.7	0.300622	0.289555	0.290622	0	0	0	0.2936	1.24508e-07	6.9048	22	5.47809e-05	1
IPI:IPI00006935.3	1.94377	1.97734	1.89312	0	0	0	1.93808	1.52483e-07	6.81678	23	5.72709e-05	1
IPI:IPI00743931.3	1.06627	1.11432	1.09259	0	0	0	1.09106	1.57504e-07	6.80271	24	5.9761e-05	1
IPI:IPI00216472.1	0.684108	0.664778	0.695538	0	0	0	0.681475	1.80415e-07	6.74373	25	6.2251e-05	1
IPI:IPI00008964.3	1.91298	1.86734	1.82669	0	0	0	1.869	1.89473e-07	6.72245	26	6.4741e-05	1
IPI:IPI00031661.1	0.339246	0.355173	0.345626	0	0	0	0.346682	1.90319e-07	6.72052	27	6.72311e-05	1
IPI:IPI00023133.1	-4.18828	-4.37182	-4.20716	0	0	0	-4.25575	2.10859e-07	6.67601	28	6.97211e-05	1
IPI:IPI00554788.5	-0.606512	-0.609111	-0.583015	0	0	0	-0.599546	2.20046e-07	6.65749	29	7.22112e-05	1
IPI:IPI00008223.3	-0.095954	-0.0933037	-0.0913628	0	0	0	-0.0935402	2.45349e-07	6.61022	30	7.47012e-05	1
IPI:IPI00216125.6	2.63207	2.75431	2.74164	0	0	0	2.70934	2.5225e-07	6.59817	31	7.71912e-05	1
IPI:IPI00015556.6	-4.45804	-4.64956	-4.449	0	0	0	-4.51887	2.62853e-07	6.58029	32	7.96813e-05	1
IPI:IPI00759806.1	-3.70247	-3.78413	-3.5989	0	0	0	-3.69517	2.65199e-07	6.57643	33	8.21713e-05	1
IPI:IPI00004450.2	0.40459	0.402903	0.386272	0	0	0	0.397922	2.78967e-07	6.55445	34	8.46614e-05	1
IPI:IPI00472654.4	0.636282	0.613079	0.60552	0	0	0	0.618294	3.00782e-07	6.52175	35	8.71514e-05	1
IPI:IPI00020008.1	-0.20252	-0.208864	-0.213458	0	0	0	-0.208281	3.21862e-07	6.49233	36	8.96414e-05	1
IPI:IPI00174775.2	-4.12688	-4.25026	-4.02685	0	0	0	-4.13466	3.57169e-07	6.44713	37	9.21315e-05	1
IPI:IPI00002879.6	1.62996	1.55151	1.55935	0	0	0	1.58027	3.71938e-07	6.42953	38	9.46215e-05	1
IPI:IPI00028910.1	2.11868	2.17266	2.24034	0	0	0	2.17723	4.0898e-07	6.3883	39	9.71116e-05	1
IPI:IPI00043479.4	1.21322	1.1567	1.15543	0	0	0	1.17512	4.14069e-07	6.38293	40	9.96016e-05	1
IPI:IPI00017373.1	1.23815	1.23829	1.17491	0	0	0	1.21712	5.4139e-07	6.26649	41	0.000102092	1
IPI:IPI00002614.3	0.901058	0.949477	0.949929	0	0	0	0.933488	5.45226e-07	6.26342	42	0.000104582	1
IPI:IPI00012493.1	1.07848	1.07031	1.13249	0	0	0	1.09376	6.05675e-07	6.21776	43	0.000107072	1
IPI:IPI00216088.3	-0.144889	-0.136184	-0.139814	0	0	0	-0.140296	6.2753e-07	6.20237	44	0.000109562	1
IPI:IPI00967562.1	-2.54494	-2.70858	-2.65937	0	0	0	-2.63763	6.82924e-07	6.16563	45	0.000112052	1
IPI:IPI00219160.3	3.34779	3.43067	3.56654	0	0	0	3.44833	6.99789e-07	6.15503	46	0.000114542	1
IPI:IPI00306195.6	1.15119	1.1521	1.08786	0	0	0	1.13038	7.49273e-07	6.12536	47	0.000117032	1
IPI:IPI00007321.2	0.75605	0.757394	0.714144	0	0	0	0.742529	8.00088e-07	6.09686	48	0.000119522	1
IPI:IPI00465110.1	0.931389	0.887372	0.873828	0	0	0	0.89753	8.40633e-07	6.07539	49	0.000122012	1
IPI:IPI00247583.5	2.37381	2.24267	2.23843	0	0	0	2.28497	8.55998e-07	6.06753	50	0.000124502	1
IPI:IPI00333763.7	0.661028	0.644939	0.689395	0	0	0	0.665121	8.7218e-07	6.05939	51	0.000126992	1
IPI:IPI00513703.1	0.264799	0.247522	0.255055	0	0	0	0.255792	8.74543e-07	6.05822	52	0.000129482	1
IPI:IPI00026272.2	-0.244396	-0.244919	-0.230535	0	0	0	-0.23995	8.88376e-07	6.0514	53	0.000131972	1
IPI:IPI00106687.4	0.542284	0.577077	0.574385	0	0	0	0.564582	9.18849e-07	6.03676	54	0.000134462	1
IPI:IPI00439944.1	1.33492	1.42707	1.35802	0	0	0	1.37334	9.87894e-07	6.00529	55	0.000136952	1
IPI:IPI00004859.1	1.57335	1.6746	1.58014	0	0	0	1.60936	1.01716e-06	5.99261	56	0.000139442	1
IPI:IPI00397358.4	2.81405	2.67403	2.863	0	0	0	2.7837	1.02437e-06	5.98954	57	0.000141932	1
IPI:IPI00025292.2	1.98201	2.11806	2.09496	0	0	0	2.06501	1.02728e-06	5.98831	58	0.000144422	1
IPI:IPI00010903.2	1.56785	1.46505	1.48927	0	0	0	1.50739	1.07427e-06	5.96888	59	0.000146912	1
IPI:IPI00979380.1	-2.40509	-2.51728	-2.34679	0	0	0	-2.42305	1.08721e-06	5.96369	60	0.000149402	1
IPI:IPI00021828.1	2.44942	2.56052	2.63127	0	0	0	2.54707	1.11518e-06	5.95265	61	0.000151892	1
IPI:IPI00550781.3	1.4259	1.51031	1.53015	0	0	0	1.48879	1.27013e-06	5.89615	62	0.000154382	1
IPI:IPI00910829.1	1.1242	1.20323	1.13423	0	0	0	1.15389	1.28496e-06	5.89111	63	0.000156873	1
IPI:IPI00011302.1	3.21718	3.44015	3.43032	0	0	0	3.36255	1.30989e-06	5.88277	64	0.000159363	1
IPI:IPI00022145.6	-1.69471	-1.69138	-1.80671	0	0	0	-1.73093	1.37491e-06	5.86173	65	0.000161853	1
IPI:IPI00551062.2	-0.079281	-0.0794718	-0.0848224	0	0	0	-0.0811917	1.49719e-06	5.82472	66	0.000164343	1
IPI:IPI00783434.1	0.569891	0.548029	0.592347	0	0	0	0.570089	1.51683e-06	5.81906	67	0.000166833	1
IPI:IPI00440828.1	0.88105	0.846255	0.812367	0	0	0	0.846558	1.79902e-06	5.74497	68	0.000169323	1
IPI:IPI00385003.1	-0.901304	-0.910138	-0.84323	0	0	0	-0.884891	1.89094e-06	5.72332	69	0.000171813	1
IPI:IPI00418169.3	-1.23782	-1.14373	-1.2201	0	0	0	-1.20055	1.99781e-06	5.69945	70	0.000174303	1
IPI:IPI00217143.4	0.419528	0.40705	0.385064	0	0	0	0.40388	2.31314e-06	5.6358	71	0.000176793	1
IPI:IPI00872762.2	0.548738	0.520353	0.567665	0	0	0	0.545585	2.40914e-06	5.61814	72	0.000179283	1
IPI:IPI01013768.1	3.37169	3.68161	3.54774	0	0	0	3.53368	2.48495e-06	5.60468	73	0.000181773	1
IPI:IPI00013881.6	0.27593	0.259182	0.282438	0	0	0	0.272517	2.49429e-06	5.60305	74	0.000184263	1
IPI:IPI00166768.3	-0.344148	-0.351038	-0.322091	0	0	0	-0.339092	2.6245e-06	5.58095	75	0.000186753	1
IPI:IPI00029750.1	0.723491	0.79083	0.753379	0	0	0	0.7559	2.63465e-06	5.57928	76	0.000189243	1
IPI:IPI00872941.2	-0.612599	-0.657816	-0.606605	0	0	0	-0.625674	2.66105e-06	5.57495	77	0.000191733	1
IPI:IPI00395649.4	-2.61301	-2.48672	-2.71992	0	0	0	-2.60655	2.67018e-06	5.57346	78	0.000194223	1
IPI:IPI00450768.7	-0.50477	-0.462438	-0.49355	0	0	0	-0.486919	2.73122e-06	5.56364	79	0.000196713	1
IPI:IPI00020194.1	0.899013	0.93518	0.983869	0	0	0	0.939354	2.80223e-06	5.5525	80	0.000199203	1
IPI:IPI00012835.1	-0.359572	-0.391988	-0.366769	0	0	0	-0.372776	2.88564e-06	5.53976	81	0.000201693	1
IPI:IPI00024572.3	-0.652055	-0.657722	-0.708531	0	0	0	-0.672769	3.02997e-06	5.51856	82	0.000204183	1
IPI:IPI00307155.8	-0.171909	-0.163357	-0.1564	0	0	0	-0.163889	3.34803e-06	5.47521	83	0.000206673	1
IPI:IPI00016670.3	-0.419192	-0.460028	-0.45084	0	0	0	-0.443353	3.61542e-06	5.44184	84	0.000209163	1
IPI:IPI00237884.4	-0.479259	-0.528262	-0.50317	0	0	0	-0.503564	3.71818e-06	5.42967	85	0.000211653	1
IPI:IPI00029629.4	0.314674	0.340645	0.344679	0	0	0	0.333333	3.77728e-06	5.42282	86	0.000214143	1
IPI:IPI00414661.7	1.19564	1.31878	1.2592	0	0	0	1.25787	3.80907e-06	5.41918	87	0.000216633	1
IPI:IPI00302453.5	1.18	1.11088	1.22513	0	0	0	1.17201	3.85342e-06	5.41415	88	0.000219124	1
IPI:IPI00006157.1	-1.16441	-1.15968	-1.26509	0	0	0	-1.19639	4.06634e-06	5.3908	89	0.000221614	1
IPI:IPI00329345.7	-0.176595	-0.193595	-0.192112	0	0	0	-0.187434	4.22212e-06	5.37447	90	0.000224104	1
IPI:IPI00384387.1	-3.35128	-3.61475	-3.69417	0	0	0	-3.5534	4.31565e-06	5.36495	91	0.000226594	1
IPI:IPI00375631.6	-0.950502	-0.879337	-0.863882	0	0	0	-0.897907	4.64485e-06	5.33303	92	0.000229084	1
IPI:IPI00018192.2	-0.7991	-0.780174	-0.860566	0	0	0	-0.81328	4.72742e-06	5.32538	93	0.000231574	1
IPI:IPI00007673.4	0.239799	0.256276	0.231636	0	0	0	0.24257	4.75123e-06	5.32319	94	0.000234064	1
IPI:IPI00472058.1	-1.20021	-1.27157	-1.14682	0	0	0	-1.2062	4.80501e-06	5.31831	95	0.000236554	1
IPI:IPI00030929.4	-0.31986	-0.295376	-0.326266	0	0	0	-0.313834	4.82568e-06	5.31644	96	0.000239044	1
IPI:IPI00300567.1	0.615084	0.68093	0.633798	0	0	0	0.643271	5.12818e-06	5.29004	97	0.000241534	1
IPI:IPI00980343.1	2.17041	2.20439	1.99456	0	0	0	2.12312	5.24635e-06	5.28014	98	0.000244024	1
IPI:IPI00218052.5	1.48385	1.60434	1.64615	0	0	0	1.57811	5.38711e-06	5.26864	99	0.000246514	1
IPI:IPI00910974.1	-2.42913	-2.23511	-2.20097	0	0	0	-2.2884	5.53922e-06	5.25655	100	0.000249004	1
IPI:IPI00013933.2	0.206174	0.191393	0.185836	0	0	0	0.194468	5.65453e-06	5.2476	101	0.000251494	1
IPI:IPI00457114.2	-2.75287	-2.5187	-2.50153	0	0	0	-2.59103	5.713e-06	5.24314	102	0.000253984	1
IPI:IPI00939159.6	-1.23973	-1.11954	-1.22788	0	0	0	-1.19572	6.2355e-06	5.20513	103	0.000256474	1
IPI:IPI00014581.1	-0.433177	-0.448703	-0.482631	0	0	0	-0.454837	6.32975e-06	5.19861	104	0.000258964	1
IPI:IPI00007817.1	2.58	2.61199	2.3548	0	0	0	2.5156	6.38182e-06	5.19506	105	0.000261454	1
IPI:IPI00168279.2	1.11894	1.07876	1.20339	0	0	0	1.1337	6.563e-06	5.1829	106	0.000263944	1
IPI:IPI00179330.6	-0.258393	-0.243346	-0.230389	0	0	0	-0.244043	7.19797e-06	5.14279	107	0.000266434	1
IPI:IPI00220766.5	0.140268	0.136605	0.125321	0	0	0	0.134065	7.54542e-06	5.12232	108	0.000268924	1
IPI:IPI00478231.2	-0.334578	-0.372523	-0.340276	0	0	0	-0.349126	7.8061e-06	5.10757	109	0.000271414	1
IPI:IPI00239789.3	1.50834	1.65649	1.6851	0	0	0	1.61664	7.84962e-06	5.10515	110	0.000273904	1
IPI:IPI00412714.3	-3.08066	-2.81355	-3.14843	0	0	0	-3.01421	7.87605e-06	5.10369	111	0.000276394	1
IPI:IPI00219301.7	-0.280384	-0.315123	-0.302755	0	0	0	-0.29942	7.91221e-06	5.1017	112	0.000278884	1
IPI:IPI00644079.4	0.221414	0.216912	0.197796	0	0	0	0.21204	8.09205e-06	5.09194	113	0.000281375	1
IPI:IPI00062037.1	-0.185368	-0.173646	-0.164773	0	0	0	-0.174596	8.10706e-06	5.09114	114	0.000283865	1
IPI:IPI00021439.1	-0.242064	-0.21488	-0.22682	0	0	0	-0.227921	8.44794e-06	5.07325	115	0.000286355	1
IPI:IPI00024034.2	-0.227995	-0.254163	-0.252641	0	0	0	-0.244933	8.5531e-06	5.06788	116	0.000288845	1
IPI:IPI00030596.3	1.42642	1.33371	1.50432	0	0	0	1.42148	8.6217e-06	5.06441	117	0.000291335	1
IPI:IPI00025366.4	0.18618	0.166986	0.185211	0	0	0	0.179459	8.716e-06	5.05968	118	0.000293825	1
IPI:IPI00792109.1	-0.116485	-0.103204	-0.110828	0	0	0	-0.110173	8.8554e-06	5.05279	119	0.000296315	1
IPI:IPI00291262.3	0.328882	0.367849	0.335635	0	0	0	0.344122	8.86763e-06	5.05219	120	0.000298805	1
IPI:IPI00005859.5	1.36671	1.53659	1.49793	0	0	0	1.46708	8.97342e-06	5.04704	121	0.000301295	1
IPI:IPI00003925.6	0.111002	0.115796	0.125119	0	0	0	0.117306	9.27243e-06	5.03281	122	0.000303785	1
IPI:IPI00333699.5	0.149187	0.158485	0.168618	0	0	0	0.158763	9.28167e-06	5.03237	123	0.000306275	1
IPI:IPI00023814.2	1.3807	1.54522	1.40264	0	0	0	1.44285	9.71208e-06	5.01269	124	0.000308765	1
IPI:IPI00792841.2	-0.357002	-0.393653	-0.351065	0	0	0	-0.36724	1.02851e-05	4.98779	125	0.000311255	1
IPI:IPI00215611.5	0.864051	0.870024	0.965536	0	0	0	0.89987	1.05973e-05	4.9748	126	0.000313745	1
IPI:IPI00412607.6	1.70797	1.69481	1.89476	0	0	0	1.76585	1.06295e-05	4.97349	127	0.000316235	1
IPI:IPI00007188.6	1.15257	1.09876	1.2454	0	0	0	1.16557	1.08394e-05	4.965	128	0.000318725	1
IPI:IPI01014604.2	2.72558	2.66682	2.4121	0	0	0	2.6015	1.11208e-05	4.95386	129	0.000321215	1
IPI:IPI00220416.3	-0.318339	-0.283579	-0.286729	0	0	0	-0.296216	1.17165e-05	4.9312	130	0.000323705	1
IPI:IPI00168753.5	1.93937	2.18355	2.16893	0	0	0	2.09728	1.20072e-05	4.92056	131	0.000326195	1
IPI:IPI00017617.1	0.234258	0.205629	0.223137	0	0	0	0.221008	1.20106e-05	4.92044	132	0.000328685	1
IPI:IPI00064014.6	1.08684	0.995346	0.958106	0	0	0	1.01343	1.20576e-05	4.91874	133	0.000331175	1
IPI:IPI00022229.2	1.35171	1.36013	1.20674	0	0	0	1.30619	1.25413e-05	4.90166	134	0.000333665	1
IPI:IPI00011603.2	-0.278969	-0.254225	-0.24582	0	0	0	-0.259672	1.28038e-05	4.89266	135	0.000336155	1
IPI:IPI00027165.3	-1.14632	-1.15599	-1.29208	0	0	0	-1.19813	1.41305e-05	4.84984	136	0.000338645	1
IPI:IPI00186290.6	0.140724	0.14541	0.12728	0	0	0	0.137805	1.43522e-05	4.84308	137	0.000341135	1
IPI:IPI00400922.5	-0.119317	-0.10917	-0.125098	0	0	0	-0.117862	1.44534e-05	4.84003	138	0.000343625	1
IPI:IPI00024067.4	-0.0938465	-0.0980526	-0.107309	0	0	0	-0.099736	1.50004e-05	4.8239	139	0.000346116	1
IPI:IPI00376005.2	-0.625691	-0.677358	-0.590638	0	0	0	-0.631229	1.50483e-05	4.82251	140	0.000348606	1
IPI:IPI00216237.5	0.577566	0.536716	0.502871	0	0	0	0.539051	1.52878e-05	4.81565	141	0.000351096	1
IPI:IPI00009607.1	0.473621	0.538419	0.484017	0	0	0	0.498686	1.56409e-05	4.80574	142	0.000353586	1
IPI:IPI00010153.5	0.370471	0.332875	0.325779	0	0	0	0.343042	1.58462e-05	4.80007	143	0.000356076	1
IPI:IPI00215911.3	-0.13854	-0.136478	-0.121378	0	0	0	-0.132132	1.66739e-05	4.77796	144	0.000358566	1
IPI:IPI00419258.4	-0.447492	-0.399748	-0.393567	0	0	0	-0.413602	1.7086e-05	4.76736	145	0.000361056	1
IPI:IPI00005737.1	1.36312	1.55498	1.53732	0	0	0	1.48514	1.71326e-05	4.76618	146	0.000363546	1
IPI:IPI00029997.1	-0.304644	-0.285864	-0.329692	0	0	0	-0.306733	1.7407e-05	4.75928	147	0.000366036	1
IPI:IPI00219034.3	1.24409	1.19415	1.07923	0	0	0	1.17249	1.78079e-05	4.74939	148	0.000368526	1
IPI:IPI00179071.2	1.86356	1.97996	2.15156	0	0	0	1.99836	1.82041e-05	4.73983	149	0.000371016	1
IPI:IPI00009410.2	1.42318	1.6273	1.60997	0	0	0	1.55348	1.85626e-05	4.73136	150	0.000373506	1
IPI:IPI00179700.3	0.26055	0.24884	0.28669	0	0	0	0.26536	1.87369e-05	4.7273	151	0.000375996	1
IPI:IPI00166874.3	1.82306	1.93718	2.10784	0	0	0	1.95603	1.89882e-05	4.72152	152	0.000378486	1
IPI:IPI00291467.7	0.589879	0.542873	0.509731	0	0	0	0.547494	1.92871e-05	4.71473	153	0.000380976	1
IPI:IPI00868727.1	1.11019	1.19613	1.03161	0	0	0	1.11264	1.97031e-05	4.70547	154	0.000383466	1
IPI:IPI00946825.1	-3.13019	-3.61166	-3.26472	0	0	0	-3.33552	2.02615e-05	4.69333	155	0.000385956	1
IPI:IPI00022597.1	0.267756	0.28948	0.249336	0	0	0	0.268857	2.05473e-05	4.68725	156	0.000388446	1
IPI:IPI00410214.1	-0.192797	-0.218725	-0.19238	0	0	0	-0.201301	2.07999e-05	4.68194	157	0.000390936	1
IPI:IPI00005698.1	2.56205	2.97245	2.72474	0	0	0	2.75308	2.09059e-05	4.67973	158	0.000393426	1
IPI:IPI00027718.1	0.998236	0.991301	0.870751	0	0	0	0.95343	2.10397e-05	4.67696	159	0.000395916	1
IPI:IPI00163084.3	0.095569	0.0821759	0.0895094	0	0	0	0.0890848	2.11478e-05	4.67473	160	0.000398406	1
IPI:IPI00029143.1	1.24959	1.19013	1.07592	0	0	0	1.17188	2.11823e-05	4.67403	161	0.000400896	1
IPI:IPI00909541.1	0.296164	0.258438	0.294501	0	0	0	0.283034	2.11843e-05	4.67399	162	0.000403386	1
IPI:IPI00553066.2	1.98541	2.03842	2.28453	0	0	0	2.10279	2.18503e-05	4.66054	163	0.000405876	1
IPI:IPI00019345.1	-0.131228	-0.145167	-0.125318	0	0	0	-0.133904	2.20857e-05	4.65589	164	0.000408367	1
IPI:IPI00006957.3	0.536579	0.600275	0.520751	0	0	0	0.552535	2.21722e-05	4.65419	165	0.000410857	1
IPI:IPI00007948.2	-1.89672	-1.76446	-1.62735	0	0	0	-1.76285	2.24276e-05	4.64922	166	0.000413347	1
IPI:IPI00397526.3	-0.404641	-0.398451	-0.350006	0	0	0	-0.384366	2.4143e-05	4.61721	167	0.000415837	1
IPI:IPI00022498.1	-0.430042	-0.492718	-0.496297	0	0	0	-0.473019	2.53217e-05	4.59651	168	0.000418327	1
IPI:IPI00299033.1	-0.736308	-0.782758	-0.860165	0	0	0	-0.793077	2.54758e-05	4.59387	169	0.000420817	1
IPI:IPI00382958.1	-0.423425	-0.378724	-0.36454	0	0	0	-0.388896	2.5643e-05	4.59103	170	0.000423307	1
IPI:IPI00256859.6	0.477571	0.424891	0.496479	0	0	0	0.466313	2.63336e-05	4.57949	171	0.000425797	1
IPI:IPI00002535.2	0.277913	0.279297	0.241603	0	0	0	0.266271	2.72877e-05	4.56403	172	0.000428287	1
IPI:IPI00001589.1	0.300149	0.314117	0.350289	0	0	0	0.321518	2.75713e-05	4.55954	173	0.000430777	1
IPI:IPI00451401.3	0.589837	0.5428	0.638172	0	0	0	0.590269	2.79931e-05	4.55295	174	0.000433267	1
IPI:IPI00026260.1	0.0782607	0.0674743	0.0690819	0	0	0	0.0716056	2.86579e-05	4.54276	175	0.000435757	1
IPI:IPI00395998.5	0.855328	0.885659	0.755271	0	0	0	0.832086	2.96953e-05	4.52731	176	0.000438247	1
IPI:IPI00299147.8	0.566243	0.549091	0.483254	0	0	0	0.532863	3.0008e-05	4.52276	177	0.000440737	1
IPI:IPI00027175.1	1.32259	1.23848	1.12108	0	0	0	1.22738	3.03631e-05	4.51765	178	0.000443227	1
IPI:IPI00749237.1	2.17188	2.03758	1.83963	0	0	0	2.01636	3.09974e-05	4.50868	179	0.000445717	1
IPI:IPI00182533.5	0.715267	0.825011	0.832903	0	0	0	0.791061	3.13481e-05	4.50379	180	0.000448207	1
IPI:IPI00149276.1	0.783194	0.811408	0.916889	0	0	0	0.837164	3.29524e-05	4.48211	181	0.000450697	1
IPI:IPI00217669.1	-0.190824	-0.166921	-0.164052	0	0	0	-0.173932	3.34684e-05	4.47537	182	0.000453187	1
IPI:IPI00029596.1	-0.866104	-0.989557	-0.849864	0	0	0	-0.901842	3.37906e-05	4.4712	183	0.000455677	1
IPI:IPI00065415.2	-2.3925	-2.50888	-2.12037	0	0	0	-2.34058	3.45531e-05	4.46151	184	0.000458167	1
IPI:IPI00026337.1	-0.242086	-0.285462	-0.254904	0	0	0	-0.260817	3.49578e-05	4.45646	185	0.000460657	1
IPI:IPI00010276.7	-0.534818	-0.618476	-0.626313	0	0	0	-0.593202	3.50421e-05	4.45541	186	0.000463147	1
IPI:IPI00329352.4	0.229958	0.242366	0.204437	0	0	0	0.225587	3.54215e-05	4.45073	187	0.000465637	1
IPI:IPI00217688.3	0.76379	0.905041	0.814918	0	0	0	0.827916	3.65122e-05	4.43756	188	0.000468127	1
IPI:IPI00470576.4	0.197275	0.199232	0.229627	0	0	0	0.208711	3.74122e-05	4.42699	189	0.000470618	1
IPI:IPI00219078.5	1.66146	1.50128	1.39911	0	0	0	1.52061	3.74999e-05	4.42597	190	0.000473108	1
IPI:IPI00903011.2	0.541647	0.634791	0.629878	0	0	0	0.602105	3.76525e-05	4.42421	191	0.000475598	1
IPI:IPI00030781.1	0.143071	0.165037	0.168726	0	0	0	0.158945	3.8018e-05	4.42001	192	0.000478088	1
IPI:IPI00902799.1	-1.19904	-1.28654	-1.07817	0	0	0	-1.18792	3.94342e-05	4.40413	193	0.000480578	1
IPI:IPI00438229.2	-0.178314	-0.168826	-0.200164	0	0	0	-0.182435	3.94581e-05	4.40386	194	0.000483068	1
IPI:IPI00294159.3	0.843936	0.713898	0.825668	0	0	0	0.794501	4.03883e-05	4.39374	195	0.000485558	1
IPI:IPI00930416.1	0.451214	0.474041	0.397796	0	0	0	0.441017	4.06115e-05	4.39135	196	0.000488048	1
IPI:IPI00013415.1	1.12692	1.23149	1.34621	0	0	0	1.23487	4.0775e-05	4.38961	197	0.000490538	1
IPI:IPI00215901.1	-0.295505	-0.27095	-0.324014	0	0	0	-0.296823	4.19697e-05	4.37706	198	0.000493028	1
IPI:IPI00025277.5	2.40307	2.85549	2.76645	0	0	0	2.675	4.22055e-05	4.37463	199	0.000495518	1
IPI:IPI00061178.1	0.678113	0.59789	0.572278	0	0	0	0.616094	4.22541e-05	4.37413	200	0.000498008	1
IPI:IPI00299588.2	1.58582	1.81449	1.53842	0	0	0	1.64624	4.23454e-05	4.37319	201	0.000500498	1
IPI:IPI00031804.1	0.938905	0.788572	0.904407	0	0	0	0.877295	4.25168e-05	4.37144	202	0.000502988	1
IPI:IPI00419919.6	0.435214	0.36298	0.400896	0	0	0	0.399697	4.37232e-05	4.35929	203	0.000505478	1
IPI:IPI00071697.1	0.816131	0.696995	0.702507	0	0	0	0.738544	4.49964e-05	4.34682	204	0.000507968	1
IPI:IPI00739915.3	-0.203809	-0.244431	-0.221486	0	0	0	-0.223242	4.53481e-05	4.34344	205	0.000510458	1
IPI:IPI00101782.3	0.477777	0.400361	0.46442	0	0	0	0.447519	4.78348e-05	4.32026	206	0.000512948	1
IPI:IPI00015476.1	-0.633757	-0.709333	-0.591547	0	0	0	-0.644879	4.79686e-05	4.31904	207	0.000515438	1
IPI:IPI00010369.2	-1.47491	-1.44132	-1.23776	0	0	0	-1.38466	4.82525e-05	4.31648	208	0.000517928	1
IPI:IPI00749454.5	-0.678829	-0.564922	-0.643477	0	0	0	-0.629076	4.82627e-05	4.31639	209	0.000520418	1
IPI:IPI00056357.3	0.466961	0.543527	0.4626	0	0	0	0.491029	4.82954e-05	4.31609	210	0.000522908	1
IPI:IPI00299506.9	1.31804	1.50018	1.25838	0	0	0	1.35887	4.82974e-05	4.31608	211	0.000525398	1
IPI:IPI00000190.1	-0.331846	-0.391129	-0.336518	0	0	0	-0.353164	4.9619e-05	4.30435	212	0.000527888	1
IPI:IPI00001757.1	0.49057	0.58184	0.504625	0	0	0	0.525678	4.9943e-05	4.30153	213	0.000530378	1
IPI:IPI00175096.1	0.987049	1.12001	0.935974	0	0	0	1.01434	5.03223e-05	4.29824	214	0.000532869	1
IPI:IPI00016610.2	-0.607784	-0.550218	-0.664112	0	0	0	-0.607371	5.05337e-05	4.29642	215	0.000535359	1
IPI:IPI00182313.14	0.791075	0.673422	0.800772	0	0	0	0.755089	5.07985e-05	4.29415	216	0.000537849	1
IPI:IPI00060650.3	2.51185	2.84028	2.36799	0	0	0	2.57337	5.11958e-05	4.29077	217	0.000540339	1
IPI:IPI00790856.2	-0.229215	-0.259486	-0.276723	0	0	0	-0.255141	5.16075e-05	4.28729	218	0.000542829	1
IPI:IPI00014850.4	-0.097237	-0.115533	-0.114775	0	0	0	-0.109181	5.27995e-05	4.27737	219	0.000545319	1
IPI:IPI00217469.3	0.79846	0.724957	0.660461	0	0	0	0.727959	5.29003e-05	4.27654	220	0.000547809	1
IPI:IPI00013895.1	0.250233	0.286394	0.238948	0	0	0	0.258525	5.51956e-05	4.2581	221	0.000550299	1
IPI:IPI00009841.6	0.679917	0.685084	0.574623	0	0	0	0.646541	5.64395e-05	4.24842	222	0.000552789	1
IPI:IPI00030144.1	0.331916	0.274443	0.296118	0	0	0	0.300826	5.65901e-05	4.24726	223	0.000555279	1
IPI:IPI00306343.5	1.07872	1.12974	1.2951	0	0	0	1.16785	5.74656e-05	4.24059	224	0.000557769	1
IPI:IPI00022371.1	-1.80591	-1.49108	-1.71602	0	0	0	-1.671	5.79231e-05	4.23715	225	0.000560259	1
IPI:IPI00031064.1	0.432235	0.469159	0.385915	0	0	0	0.429103	5.82858e-05	4.23444	226	0.000562749	1
IPI:IPI00023780.3	-0.315379	-0.38347	-0.353563	0	0	0	-0.350804	5.84893e-05	4.23292	227	0.000565239	1
IPI:IPI00157442.1	-0.592019	-0.504453	-0.498856	0	0	0	-0.531776	6.08105e-05	4.21602	228	0.000567729	1
IPI:IPI00411633.4	-0.146434	-0.148249	-0.173877	0	0	0	-0.156186	6.08419e-05	4.2158	229	0.000570219	1
IPI:IPI00298994.6	-0.0740511	-0.0670055	-0.0816715	0	0	0	-0.0742427	6.21585e-05	4.2065	230	0.000572709	1
IPI:IPI00013122.1	-0.193567	-0.170827	-0.1597	0	0	0	-0.174698	6.21965e-05	4.20623	231	0.000575199	1
IPI:IPI00008986.1	1.23507	1.06257	1.28905	0	0	0	1.19556	6.2535e-05	4.20388	232	0.000577689	1
IPI:IPI00477535.6	-0.387546	-0.319315	-0.371538	0	0	0	-0.359466	6.333e-05	4.19839	233	0.000580179	1
IPI:IPI00514205.2	-0.454506	-0.450648	-0.535239	0	0	0	-0.480131	6.38828e-05	4.19462	234	0.000582669	1
IPI:IPI00023591.1	-1.35438	-1.10915	-1.2315	0	0	0	-1.23168	6.40547e-05	4.19345	235	0.000585159	1
IPI:IPI00896430.1	1.61963	1.81531	1.97987	0	0	0	1.80493	6.49967e-05	4.18711	236	0.000587649	1
IPI:IPI00646917.1	2.52405	3.00221	2.54921	0	0	0	2.69182	6.51278e-05	4.18623	237	0.000590139	1
IPI:IPI00220710.5	0.164072	0.151651	0.134102	0	0	0	0.149942	6.63106e-05	4.17842	238	0.000592629	1
IPI:IPI00218251.1	-0.393164	-0.37963	-0.323705	0	0	0	-0.3655	6.71544e-05	4.17293	239	0.00059512	1
IPI:IPI00025329.1	-0.605938	-0.551524	-0.494825	0	0	0	-0.550762	6.75092e-05	4.17064	240	0.00059761	1
IPI:IPI00002745.1	0.295474	0.357392	0.308908	0	0	0	0.320591	6.94227e-05	4.1585	241	0.0006001	1
IPI:IPI00893386.1	0.919629	1.10038	1.10599	0	0	0	1.042	6.9822e-05	4.15601	242	0.00060259	1
IPI:IPI00300299.6	0.721709	0.639173	0.590611	0	0	0	0.650498	7.02224e-05	4.15352	243	0.00060508	1
IPI:IPI00307572.1	-0.783895	-0.697041	-0.855714	0	0	0	-0.778883	7.05554e-05	4.15147	244	0.00060757	1
IPI:IPI00023109.2	0.675859	0.560524	0.577587	0	0	0	0.604657	7.31597e-05	4.13573	245	0.00061006	1
IPI:IPI00419802.4	-0.0885545	-0.0759938	-0.0732228	0	0	0	-0.079257	7.3536e-05	4.1335	246	0.00061255	1
IPI:IPI00022320.1	-0.343012	-0.282478	-0.296432	0	0	0	-0.307307	7.37157e-05	4.13244	247	0.00061504	1
IPI:IPI00023860.1	-0.4417	-0.537942	-0.523241	0	0	0	-0.500961	7.46909e-05	4.12673	248	0.00061753	1
IPI:IPI00013004.1	-0.103854	-0.116166	-0.0944459	0	0	0	-0.104822	7.59042e-05	4.11973	249	0.00062002	1
IPI:IPI00013180.2	-0.510574	-0.629411	-0.562892	0	0	0	-0.567626	7.88723e-05	4.10308	250	0.00062251	1
IPI:IPI00003918.6	0.524964	0.620347	0.643174	0	0	0	0.596162	7.96343e-05	4.0989	251	0.000625	1
IPI:IPI00290142.5	0.290042	0.334453	0.357924	0	0	0	0.327473	7.99092e-05	4.0974	252	0.00062749	1
IPI:IPI00419916.4	-0.297865	-0.289876	-0.350623	0	0	0	-0.312788	8.06754e-05	4.09326	253	0.00062998	1
IPI:IPI00456758.4	0.624254	0.627592	0.748222	0	0	0	0.666689	8.19202e-05	4.08661	254	0.00063247	1
IPI:IPI00783753.2	-0.167893	-0.207228	-0.195054	0	0	0	-0.190058	8.19655e-05	4.08637	255	0.00063496	1
IPI:IPI00219757.13	-0.188709	-0.159306	-0.195595	0	0	0	-0.181203	8.32268e-05	4.07974	256	0.00063745	1
IPI:IPI00006970.2	0.953593	1.03547	1.17566	0	0	0	1.05491	8.35141e-05	4.07824	257	0.00063994	1
IPI:IPI00478209.7	1.07846	1.2998	1.31033	0	0	0	1.22953	8.36246e-05	4.07767	258	0.00064243	1
IPI:IPI00219584.3	0.737938	0.647935	0.803037	0	0	0	0.729637	8.44002e-05	4.07366	259	0.00064492	1
IPI:IPI00155562.1	-0.480294	-0.48109	-0.396221	0	0	0	-0.452535	8.76617e-05	4.05719	260	0.00064741	1
IPI:IPI00006864.3	1.20911	1.00801	1.0061	0	0	0	1.07441	9.03009e-05	4.04431	261	0.0006499	1
IPI:IPI00183002.6	-0.056932	-0.0708448	-0.0644812	0	0	0	-0.064086	9.06124e-05	4.04281	262	0.00065239	1
IPI:IPI00413517.6	-0.309953	-0.354014	-0.285942	0	0	0	-0.316636	9.17898e-05	4.03721	263	0.00065488	1
IPI:IPI00550308.1	0.302712	0.377112	0.339535	0	0	0	0.339786	9.32851e-05	4.03019	264	0.000657371	1
IPI:IPI00031458.1	1.05426	0.968404	0.845425	0	0	0	0.95603	9.43397e-05	4.02531	265	0.000659861	1
IPI:IPI00916042.1	0.919161	0.7854	0.74797	0	0	0	0.81751	9.53427e-05	4.02071	266	0.000662351	1
IPI:IPI00013256.1	-0.685915	-0.668242	-0.556211	0	0	0	-0.63679	9.66166e-05	4.01495	267	0.000664841	1
IPI:IPI00027385.1	2.61362	2.89546	3.2647	0	0	0	2.9246	0.000100768	3.99668	268	0.000667331	1
IPI:IPI00032064.1	-0.320644	-0.293536	-0.256134	0	0	0	-0.290104	0.0001008	3.99654	269	0.000669821	1
IPI:IPI00878839.1	1.07608	0.860758	1.00512	0	0	0	0.980651	0.000101644	3.99292	270	0.000672311	1
IPI:IPI00003565.1	-0.228623	-0.195284	-0.244228	0	0	0	-0.222711	0.000102981	3.98724	271	0.000674801	1
IPI:IPI00032491.1	-0.142355	-0.166997	-0.177984	0	0	0	-0.162445	0.000103191	3.98636	272	0.000677291	1
IPI:IPI00019903.1	0.351885	0.283708	0.340731	0	0	0	0.325442	0.000103376	3.98558	273	0.000679781	1
IPI:IPI00103057.2	-0.282169	-0.318043	-0.353707	0	0	0	-0.317973	0.000103817	3.98373	274	0.000682271	1
IPI:IPI00397904.6	0.0959034	0.0938303	0.114568	0	0	0	0.101434	0.000104228	3.98202	275	0.000684761	1
IPI:IPI00305152.6	-0.10966	-0.10516	-0.0880899	0	0	0	-0.10097	0.00010457	3.98059	276	0.000687251	1
IPI:IPI00219067.5	0.751515	0.731677	0.896166	0	0	0	0.79312	0.000106466	3.97279	277	0.000689741	1
IPI:IPI00026519.1	1.05689	1.01312	0.846816	0	0	0	0.972276	0.000109396	3.961	278	0.000692231	1
IPI:IPI00453473.6	0.601871	0.73743	0.741131	0	0	0	0.693477	0.000111057	3.95445	279	0.000694721	1
IPI:IPI00010720.1	0.181166	0.149454	0.185856	0	0	0	0.172159	0.000113335	3.94564	280	0.000697211	1
IPI:IPI00241841.10	-0.614121	-0.651816	-0.76403	0	0	0	-0.676656	0.000114201	3.94233	281	0.000699701	1
IPI:IPI00005979.2	0.464238	0.5525	0.582408	0	0	0	0.533049	0.000114265	3.94209	282	0.000702191	1
IPI:IPI00017203.6	-0.327287	-0.285318	-0.359857	0	0	0	-0.324154	0.000114342	3.94179	283	0.000704681	1
IPI:IPI00166612.9	0.840619	0.892411	1.04747	0	0	0	0.926834	0.000117715	3.92917	284	0.000707171	1
IPI:IPI00015954.1	-0.201015	-0.163113	-0.16803	0	0	0	-0.177386	0.000117946	3.92832	285	0.000709661	1
IPI:IPI00025363.1	1.28442	1.41993	1.12363	0	0	0	1.27599	0.000118164	3.92751	286	0.000712151	1
IPI:IPI00479186.7	0.466473	0.370655	0.407629	0	0	0	0.414919	0.000119045	3.92429	287	0.000714641	1
IPI:IPI00293350.3	0.353977	0.432651	0.440734	0	0	0	0.409121	0.000121808	3.91432	288	0.000717131	1
IPI:IPI00759644.2	0.37522	0.441725	0.353084	0	0	0	0.39001	0.000126565	3.89769	289	0.000719622	1
IPI:IPI00411559.2	-0.220017	-0.173635	-0.205186	0	0	0	-0.199613	0.000128167	3.89222	290	0.000722112	1
IPI:IPI00166305.6	1.13367	1.12108	1.37655	0	0	0	1.21043	0.000129431	3.88796	291	0.000724602	1
IPI:IPI00328748.5	0.0288401	0.0314326	0.0364036	0	0	0	0.0322254	0.00013075	3.88356	292	0.000727092	1
IPI:IPI00302592.2	-0.194121	-0.216493	-0.170293	0	0	0	-0.193636	0.00013094	3.88293	293	0.000729582	1
IPI:IPI00418184.1	-0.312517	-0.265721	-0.337495	0	0	0	-0.305244	0.000131152	3.88222	294	0.000732072	1
IPI:IPI00472981.4	-0.392064	-0.495944	-0.469917	0	0	0	-0.452642	0.000131366	3.88152	295	0.000734562	1
IPI:IPI00911039.1	0.284624	0.294411	0.233888	0	0	0	0.270974	0.000133465	3.87463	296	0.000737052	1
IPI:IPI00954463.2	-0.482392	-0.393295	-0.395443	0	0	0	-0.42371	0.000133781	3.87361	297	0.000739542	1
IPI:IPI00376503.2	0.781363	0.945882	0.765581	0	0	0	0.830942	0.000134668	3.87074	298	0.000742032	1
IPI:IPI00026663.2	-0.258442	-0.204163	-0.223636	0	0	0	-0.228747	0.000134852	3.87014	299	0.000744522	1
IPI:IPI00221106.5	-0.117496	-0.132479	-0.149535	0	0	0	-0.13317	0.000135597	3.86775	300	0.000747012	1
IPI:IPI00026216.4	0.192773	0.204926	0.16142	0	0	0	0.186373	0.000135889	3.86682	301	0.000749502	1
IPI:IPI00020915.1	-0.639586	-0.580142	-0.737462	0	0	0	-0.652397	0.000141845	3.84819	302	0.000751992	1
IPI:IPI00304483.1	0.486615	0.397927	0.39475	0	0	0	0.426431	0.00014424	3.84092	303	0.000754482	1
IPI:IPI00006379.1	-0.0986762	-0.0934589	-0.117625	0	0	0	-0.103253	0.000148356	3.82869	304	0.000756972	1
IPI:IPI00015912.1	0.703037	0.873131	0.716243	0	0	0	0.764137	0.000151546	3.81946	305	0.000759462	1
IPI:IPI00012369.1	0.248084	0.215447	0.276731	0	0	0	0.246754	0.00015367	3.81341	306	0.000761952	1
IPI:IPI00177008.1	0.384677	0.305551	0.320756	0	0	0	0.336995	0.000155264	3.80893	307	0.000764442	1
IPI:IPI00168878.1	-0.198561	-0.222857	-0.17338	0	0	0	-0.198266	0.000156188	3.80635	308	0.000766932	1
IPI:IPI00011522.3	-0.14364	-0.122388	-0.157438	0	0	0	-0.141155	0.000157692	3.80219	309	0.000769422	1
IPI:IPI00005728.2	-0.686592	-0.832065	-0.663664	0	0	0	-0.72744	0.000159996	3.79589	310	0.000771912	1
IPI:IPI00219114.1	-0.094032	-0.0969035	-0.117872	0	0	0	-0.102936	0.000164457	3.78395	311	0.000774402	1
IPI:IPI00021924.1	0.978472	0.771361	0.960363	0	0	0	0.903399	0.000167235	3.77667	312	0.000776892	1
IPI:IPI00305442.3	0.126675	0.140822	0.109002	0	0	0	0.125499	0.000167558	3.77583	313	0.000779382	1
IPI:IPI00022442.2	0.247041	0.259827	0.202585	0	0	0	0.236484	0.000167648	3.7756	314	0.000781873	1
IPI:IPI00011307.4	0.0723282	0.0845112	0.093466	0	0	0	0.0834351	0.000168234	3.77409	315	0.000784363	1
IPI:IPI00307409.6	-0.0673034	-0.0849648	-0.0703415	0	0	0	-0.0742032	0.000168713	3.77285	316	0.000786853	1
IPI:IPI00012578.1	-0.300119	-0.338598	-0.26178	0	0	0	-0.300166	0.000172412	3.76343	317	0.000789343	1
IPI:IPI00007189.1	-0.191432	-0.239318	-0.19473	0	0	0	-0.208493	0.000174119	3.75915	318	0.000791833	1
IPI:IPI00216008.4	0.286399	0.36168	0.29786	0	0	0	0.315313	0.000176043	3.75438	319	0.000794323	1
IPI:IPI00029623.1	0.183167	0.219503	0.172012	0	0	0	0.191561	0.000181457	3.74123	320	0.000796813	1
IPI:IPI00383296.5	0.775337	0.602661	0.657878	0	0	0	0.678626	0.000183188	3.7371	321	0.000799303	1
IPI:IPI00910438.1	0.253362	0.22643	0.293088	0	0	0	0.257627	0.000184362	3.73433	322	0.000801793	1
IPI:IPI00003419.1	-0.151284	-0.118122	-0.147334	0	0	0	-0.138913	0.000185665	3.73127	323	0.000804283	1
IPI:IPI00410079.3	-0.103876	-0.122286	-0.0947041	0	0	0	-0.106955	0.000190948	3.71909	324	0.000806773	1
IPI:IPI00549725.6	-0.181327	-0.159879	-0.13924	0	0	0	-0.160148	0.000191371	3.71812	325	0.000809263	1
IPI:IPI00032449.2	-1.16812	-1.07653	-1.38658	0	0	0	-1.21041	0.000192477	3.71562	326	0.000811753	1
IPI:IPI00030116.3	0.887474	0.920695	0.71434	0	0	0	0.840836	0.000193491	3.71334	327	0.000814243	1
IPI:IPI00007146.3	0.360753	0.344154	0.438397	0	0	0	0.381101	0.000194845	3.71031	328	0.000816733	1
IPI:IPI01018333.1	-0.391885	-0.488032	-0.504966	0	0	0	-0.461628	0.000195481	3.7089	329	0.000819223	1
IPI:IPI00017799.5	-0.149045	-0.184281	-0.146414	0	0	0	-0.159913	0.000196086	3.70755	330	0.000821713	1
IPI:IPI00018534.4	0.259183	0.198796	0.225493	0	0	0	0.227824	0.000199611	3.69982	331	0.000824203	1
IPI:IPI00895852.1	-0.500506	-0.621682	-0.494908	0	0	0	-0.539032	0.00019999	3.69899	332	0.000826693	1
IPI:IPI00026697.2	-0.875772	-0.87574	-1.09555	0	0	0	-0.94902	0.000204904	3.68845	333	0.000829183	1
IPI:IPI00478758.2	0.303859	0.299802	0.377508	0	0	0	0.327056	0.000205042	3.68816	334	0.000831673	1
IPI:IPI00333215.1	1.54127	1.71083	1.30574	0	0	0	1.51928	0.000206048	3.68603	335	0.000834163	1
IPI:IPI00556619.1	-0.791229	-0.796955	-0.993689	0	0	0	-0.860624	0.000206273	3.68556	336	0.000836653	1
IPI:IPI00894287.2	0.338436	0.442803	0.409405	0	0	0	0.396881	0.000208416	3.68107	337	0.000839143	1
IPI:IPI00027014.1	1.12297	0.859532	0.96849	0	0	0	0.983664	0.000210108	3.67756	338	0.000841633	1
IPI:IPI00181824.1	0.250209	0.328807	0.295905	0	0	0	0.29164	0.000214892	3.66778	339	0.000844124	1
IPI:IPI00159899.10	1.63508	1.30575	1.69527	0	0	0	1.54536	0.000217016	3.66351	340	0.000846614	1
IPI:IPI00329629.6	-0.0925644	-0.118412	-0.118309	0	0	0	-0.109762	0.000217032	3.66348	341	0.000849104	1
IPI:IPI00514032.1	-0.222922	-0.291471	-0.248557	0	0	0	-0.254317	0.000220196	3.65719	342	0.000851594	1
IPI:IPI00019932.4	-0.394978	-0.472731	-0.362575	0	0	0	-0.410095	0.000232193	3.63415	343	0.000854084	1
IPI:IPI00554737.3	-0.559575	-0.423194	-0.499466	0	0	0	-0.494078	0.000234112	3.63058	344	0.000856574	1
IPI:IPI00783313.2	0.119569	0.155483	0.128575	0	0	0	0.134542	0.000237741	3.6239	345	0.000859064	1
IPI:IPI00556374.3	-0.106628	-0.0821131	-0.0878325	0	0	0	-0.0921913	0.000239336	3.62099	346	0.000861554	1
IPI:IPI00000856.7	-0.0517525	-0.0491256	-0.0634501	0	0	0	-0.0547761	0.000240012	3.61977	347	0.000864044	1
IPI:IPI00798431.1	-2.13992	-1.7758	-1.63968	0	0	0	-1.8518	0.000243063	3.61428	348	0.000866534	1
IPI:IPI00216298.6	0.391191	0.318949	0.42182	0	0	0	0.37732	0.000245223	3.61044	349	0.000869024	1
IPI:IPI00009104.7	0.145561	0.1308	0.172167	0	0	0	0.14951	0.00024684	3.60758	350	0.000871514	1
IPI:IPI00183968.4	-0.153124	-0.135639	-0.179203	0	0	0	-0.155989	0.000249046	3.60372	351	0.000874004	1
IPI:IPI00016532.4	-0.132016	-0.169639	-0.13649	0	0	0	-0.146048	0.000250304	3.60153	352	0.000876494	1
IPI:IPI00219103.6	0.707722	0.533203	0.647909	0	0	0	0.629611	0.000251269	3.59986	353	0.000878984	1
IPI:IPI00010141.4	0.0938866	0.0962806	0.0737084	0	0	0	0.0879586	0.000251994	3.59861	354	0.000881474	1
IPI:IPI00029534.1	0.482922	0.640356	0.551629	0	0	0	0.558302	0.000254878	3.59367	355	0.000883964	1
IPI:IPI00028888.1	-0.177777	-0.166211	-0.134	0	0	0	-0.159329	0.000262044	3.58163	356	0.000886454	1
IPI:IPI00549970.1	0.921362	1.19191	1.196	0	0	0	1.10309	0.000264256	3.57798	357	0.000888944	1
IPI:IPI00645805.4	-0.173885	-0.197508	-0.14775	0	0	0	-0.173047	0.000272661	3.56438	358	0.000891434	1
IPI:IPI00922008.1	1.71188	1.7461	2.19945	0	0	0	1.88581	0.00027629	3.55863	359	0.000893924	1
IPI:IPI00011077.4	-0.405292	-0.34262	-0.458892	0	0	0	-0.402268	0.000278912	3.55453	360	0.000896414	1
IPI:IPI00549467.3	0.202254	0.266407	0.219521	0	0	0	0.229394	0.000279255	3.554	361	0.000898904	1
IPI:IPI00000656.2	0.175895	0.23461	0.218548	0	0	0	0.209684	0.000279267	3.55398	362	0.000901394	1
IPI:IPI00006050.4	-0.216712	-0.279503	-0.284399	0	0	0	-0.260205	0.000281868	3.54995	363	0.000903884	1
IPI:IPI00217686.4	-0.244346	-0.324706	-0.272742	0	0	0	-0.280598	0.00028318	3.54794	364	0.000906375	1
IPI:IPI00296645.5	-2.99641	-2.29128	-2.97091	0	0	0	-2.75287	0.000283596	3.5473	365	0.000908865	1
IPI:IPI00240812.6	-0.0991888	-0.132939	-0.11634	0	0	0	-0.116156	0.000283613	3.54727	366	0.000911355	1
IPI:IPI00218371.4	0.712103	0.923848	0.932895	0	0	0	0.856282	0.000288428	3.53996	367	0.000913845	1
IPI:IPI00070643.6	0.0794575	0.080811	0.0614223	0	0	0	0.0738969	0.000292828	3.53339	368	0.000916335	1
IPI:IPI00168501.3	0.176498	0.13135	0.152127	0	0	0	0.153325	0.000299943	3.52296	369	0.000918825	1
IPI:IPI00025718.2	0.415733	0.324032	0.325354	0	0	0	0.35504	0.000305324	3.51524	370	0.000921315	1
IPI:IPI00302674.3	-0.344755	-0.443617	-0.348192	0	0	0	-0.378855	0.000305751	3.51463	371	0.000923805	1
IPI:IPI00005511.1	0.255397	0.193673	0.251634	0	0	0	0.233568	0.000305998	3.51428	372	0.000926295	1
IPI:IPI00008380.1	-0.306815	-0.316139	-0.23781	0	0	0	-0.286921	0.000313996	3.50308	373	0.000928785	1
IPI:IPI00299155.5	0.256344	0.342504	0.327821	0	0	0	0.308889	0.00031485	3.5019	374	0.000931275	1
IPI:IPI00396658.3	-0.232509	-0.253442	-0.309119	0	0	0	-0.265023	0.000316338	3.49985	375	0.000933765	1
IPI:IPI00013241.1	0.277097	0.28789	0.361967	0	0	0	0.308985	0.000317299	3.49853	376	0.000936255	1
IPI:IPI00172656.6	-0.482638	-0.512122	-0.381252	0	0	0	-0.458671	0.000318495	3.4969	377	0.000938745	1
IPI:IPI00027497.5	0.0879698	0.0652198	0.0814346	0	0	0	0.0782081	0.000319347	3.49574	378	0.000941235	1
IPI:IPI00001871.2	-1.22433	-0.920392	-1.00182	0	0	0	-1.04885	0.000321282	3.49311	379	0.000943725	1
IPI:IPI00008868.4	-0.083257	-0.111503	-0.092728	0	0	0	-0.0958293	0.000321411	3.49294	380	0.000946215	1
IPI:IPI00411680.11	0.124698	0.159992	0.167015	0	0	0	0.150568	0.000326448	3.48619	381	0.000948705	1
IPI:IPI00034015.1	0.72371	0.616405	0.834793	0	0	0	0.724969	0.000326532	3.48607	382	0.000951195	1
IPI:IPI00007057.4	1.16019	1.57816	1.41906	0	0	0	1.3858	0.000340291	3.46815	383	0.000953685	1
IPI:IPI00012585.1	0.231243	0.262542	0.192816	0	0	0	0.228867	0.000343483	3.46409	384	0.000956175	1
IPI:IPI00328415.13	-0.220128	-0.264913	-0.30061	0	0	0	-0.261884	0.000355876	3.4487	385	0.000958665	1
IPI:IPI00215790.6	2.78774	2.72355	3.56458	0	0	0	3.02529	0.000362727	3.44042	386	0.000961155	1
IPI:IPI00179953.2	-0.157808	-0.124514	-0.169549	0	0	0	-0.150624	0.000365965	3.43656	387	0.000963645	1
IPI:IPI00294440.4	1.35678	1.13044	1.00025	0	0	0	1.16249	0.000366874	3.43548	388	0.000966135	1
IPI:IPI00061376.5	-0.464981	-0.339489	-0.411322	0	0	0	-0.405264	0.000368475	3.43359	389	0.000968625	1
IPI:IPI00025285.3	-0.377302	-0.277334	-0.354339	0	0	0	-0.336325	0.000371452	3.4301	390	0.000971116	1
IPI:IPI00005162.3	1.12271	1.24956	1.51817	0	0	0	1.29681	0.000371589	3.42994	391	0.000973606	1
IPI:IPI00513743.1	-1.21866	-0.902388	-1.17522	0	0	0	-1.09875	0.00037464	3.42639	392	0.000976096	1
IPI:IPI00073769.2	-0.306196	-0.42007	-0.36829	0	0	0	-0.364852	0.000376866	3.42381	393	0.000978586	1
IPI:IPI00514082.1	0.557531	0.420451	0.56121	0	0	0	0.513064	0.000377795	3.42274	394	0.000981076	1
IPI:IPI00418471.6	-0.195509	-0.233909	-0.171669	0	0	0	-0.200363	0.000381208	3.41884	395	0.000983566	1
IPI:IPI00156689.3	0.336377	0.452905	0.365913	0	0	0	0.385065	0.00038684	3.41247	396	0.000986056	1
IPI:IPI00010130.3	0.0605639	0.0802793	0.0631867	0	0	0	0.06801	0.000387803	3.41139	397	0.000988546	1
IPI:IPI00414320.2	0.092634	0.123942	0.0988686	0	0	0	0.105148	0.000389537	3.40945	398	0.000991036	1
IPI:IPI00465028.7	0.313301	0.227639	0.278137	0	0	0	0.273026	0.0003906	3.40827	399	0.000993526	1
IPI:IPI00968130.1	0.341806	0.293726	0.402696	0	0	0	0.346076	0.000391431	3.40735	400	0.000996016	1
IPI:IPI00059292.3	0.22037	0.273568	0.303229	0	0	0	0.265722	0.000393355	3.40522	401	0.000998506	1
IPI:IPI00009946.4	0.53499	0.55332	0.40834	0	0	0	0.498883	0.000395783	3.40254	402	0.001001	1
IPI:IPI00216514.6	0.568087	0.710268	0.782314	0	0	0	0.68689	0.000400227	3.39769	403	0.00100349	1
IPI:IPI00023409.1	-0.177876	-0.149436	-0.129701	0	0	0	-0.152338	0.000402919	3.39478	404	0.00100598	1
IPI:IPI00008922.4	0.181594	0.250354	0.21644	0	0	0	0.216129	0.000403914	3.39371	405	0.00100847	1
IPI:IPI00873472.1	0.34144	0.328531	0.25105	0	0	0	0.307007	0.000405552	3.39195	406	0.00101096	1
IPI:IPI00478003.3	-0.217303	-0.298677	-0.276777	0	0	0	-0.264252	0.00040661	3.39082	407	0.00101345	1
IPI:IPI00297714.2	-0.198517	-0.27402	-0.246416	0	0	0	-0.239651	0.000407247	3.39014	408	0.00101594	1
IPI:IPI00031131.4	0.957921	0.837176	1.14759	0	0	0	0.980896	0.000408372	3.38894	409	0.00101843	1
IPI:IPI00021405.3	-0.0966434	-0.114732	-0.0834644	0	0	0	-0.0982798	0.000410366	3.38683	410	0.00102092	1
IPI:IPI00061507.2	0.389507	0.478465	0.538333	0	0	0	0.468768	0.000410603	3.38658	411	0.00102341	1
IPI:IPI00006252.3	-0.0551147	-0.0660165	-0.0480907	0	0	0	-0.0564073	0.000414431	3.38255	412	0.0010259	1
IPI:IPI00018272.3	-0.16537	-0.228813	-0.202786	0	0	0	-0.19899	0.000415807	3.38111	413	0.00102839	1
IPI:IPI00218297.11	-0.393921	-0.541642	-0.505567	0	0	0	-0.480376	0.000416365	3.38053	414	0.00103088	1
IPI:IPI00009867.3	4.2964	3.17601	4.21619	0	0	0	3.8962	0.000417257	3.3796	415	0.00103337	1
IPI:IPI00290460.3	-0.0789958	-0.0896124	-0.108246	0	0	0	-0.0922847	0.000417651	3.37919	416	0.00103586	1
IPI:IPI00855998.1	-0.186435	-0.139555	-0.187854	0	0	0	-0.171281	0.000417806	3.37903	417	0.00103835	1
IPI:IPI00377261.1	0.61252	0.558342	0.443299	0	0	0	0.538054	0.000419266	3.37751	418	0.00104084	1
IPI:IPI00016676.1	-0.364685	-0.312483	-0.263774	0	0	0	-0.313647	0.000422218	3.37446	419	0.00104333	1
IPI:IPI00060715.1	0.803934	0.868194	1.08647	0	0	0	0.919534	0.000423887	3.37275	420	0.00104582	1
IPI:IPI00023330.3	-1.45196	-1.36342	-1.05537	0	0	0	-1.29025	0.000426766	3.36981	421	0.00104831	1
IPI:IPI00300371.5	-0.24417	-0.274453	-0.197898	0	0	0	-0.23884	0.000427617	3.36895	422	0.0010508	1
IPI:IPI00306708.5	0.168461	0.121472	0.147639	0	0	0	0.145857	0.00042762	3.36894	423	0.00105329	1
IPI:IPI00434580.6	0.0699404	0.0825514	0.0967662	0	0	0	0.083086	0.000428704	3.36784	424	0.00105578	1
IPI:IPI00386907.4	0.679213	0.900185	0.92406	0	0	0	0.834486	0.000431232	3.36529	425	0.00105827	1
IPI:IPI00039639.8	1.47295	1.07317	1.21381	0	0	0	1.25331	0.000431564	3.36495	426	0.00106076	1
IPI:IPI00003870.1	-0.504116	-0.407445	-0.37015	0	0	0	-0.427237	0.000431837	3.36468	427	0.00106325	1
IPI:IPI00181617.4	-0.46436	-0.446258	-0.33954	0	0	0	-0.416719	0.000432094	3.36442	428	0.00106574	1
IPI:IPI00029778.3	-0.150263	-0.208617	-0.183253	0	0	0	-0.180711	0.000432691	3.36382	429	0.00106823	1
IPI:IPI00927892.1	0.380502	0.49745	0.378821	0	0	0	0.418924	0.000437174	3.35935	430	0.00107072	1
IPI:IPI00016472.4	-1.06386	-0.945791	-0.765502	0	0	0	-0.925051	0.000438067	3.35846	431	0.00107321	1
IPI:IPI00000005.1	0.149337	0.1827	0.13328	0	0	0	0.155106	0.000439146	3.35739	432	0.0010757	1
IPI:IPI00470475.4	-0.242244	-0.335282	-0.282949	0	0	0	-0.286825	0.000439924	3.35662	433	0.00107819	1
IPI:IPI00036578.2	-1.91115	-1.85529	-2.4672	0	0	0	-2.07788	0.000442136	3.35444	434	0.00108068	1
IPI:IPI00009896.1	-0.134558	-0.185784	-0.154826	0	0	0	-0.158389	0.000442783	3.35381	435	0.00108317	1
IPI:IPI00025725.2	0.245479	0.336959	0.322253	0	0	0	0.301564	0.000442989	3.35361	436	0.00108566	1
IPI:IPI00030278.4	-0.43027	-0.407272	-0.31242	0	0	0	-0.383321	0.000443738	3.35287	437	0.00108815	1
IPI:IPI00034159.1	-0.130062	-0.0976535	-0.133036	0	0	0	-0.120251	0.00044629	3.35038	438	0.00109064	1
IPI:IPI00172666.2	-0.493664	-0.371818	-0.507634	0	0	0	-0.457705	0.000446424	3.35025	439	0.00109313	1
IPI:IPI00016339.4	0.544577	0.611349	0.747879	0	0	0	0.634601	0.000447175	3.34952	440	0.00109562	1
IPI:IPI00019642.1	0.779892	0.577415	0.616243	0	0	0	0.65785	0.000447781	3.34893	441	0.00109811	1
IPI:IPI00745955.4	0.407949	0.477127	0.565677	0	0	0	0.483584	0.000449291	3.34747	442	0.0011006	1
IPI:IPI00005154.1	0.113013	0.15749	0.136133	0	0	0	0.135546	0.000455921	3.34111	443	0.00110309	1
IPI:IPI00177817.4	-0.241219	-0.298767	-0.218172	0	0	0	-0.25272	0.000457478	3.33963	444	0.00110558	1
IPI:IPI00014603.1	0.338625	0.318934	0.244798	0	0	0	0.300786	0.000460025	3.33722	445	0.00110807	1
IPI:IPI00000047.2	-0.279604	-0.390166	-0.335613	0	0	0	-0.335128	0.000465158	3.3324	446	0.00111056	1
IPI:IPI00395568.1	0.548489	0.413223	0.420208	0	0	0	0.46064	0.000469266	3.32858	447	0.00111305	1
IPI:IPI00030223.3	0.0772072	0.0771832	0.10164	0	0	0	0.0853435	0.000469661	3.32822	448	0.00111554	1
IPI:IPI00017331.1	0.424282	0.380689	0.30332	0	0	0	0.36943	0.000474748	3.32354	449	0.00111803	1
IPI:IPI00334657.7	0.498966	0.699299	0.617613	0	0	0	0.605293	0.00048136	3.31753	450	0.00112052	1
IPI:IPI00328113.4	0.0814656	0.0860751	0.0620451	0	0	0	0.0765286	0.000483874	3.31527	451	0.00112301	1
IPI:IPI00303476.1	-0.189095	-0.155437	-0.136255	0	0	0	-0.160262	0.000486811	3.31264	452	0.0011255	1
IPI:IPI00382990.1	0.629943	0.576588	0.7901	0	0	0	0.665544	0.000487439	3.31208	453	0.00112799	1
IPI:IPI00015833.1	0.177655	0.2483	0.229948	0	0	0	0.218634	0.000495439	3.30501	454	0.00113048	1
IPI:IPI00334713.1	-0.590933	-0.643333	-0.4592	0	0	0	-0.564489	0.000500109	3.30094	455	0.00113297	1
IPI:IPI00017964.1	4.20543	3.37559	3.04537	0	0	0	3.54213	0.000507889	3.29423	456	0.00113546	1
IPI:IPI00029422.1	-0.0511687	-0.0435362	-0.0610713	0	0	0	-0.0519254	0.000514716	3.28843	457	0.00113795	1
IPI:IPI00926103.1	0.101006	0.1416	0.131524	0	0	0	0.12471	0.000516754	3.28672	458	0.00114044	1
IPI:IPI00305304.3	1.03153	0.825566	0.746378	0	0	0	0.867825	0.000518237	3.28547	459	0.00114293	1
IPI:IPI01014777.1	-2.2936	-2.57882	-3.18597	0	0	0	-2.68613	0.000518885	3.28493	460	0.00114542	1
IPI:IPI00011592.3	0.0783498	0.0972725	0.110575	0	0	0	0.0953992	0.000519826	3.28414	461	0.00114791	1
IPI:IPI00291579.7	-0.285709	-0.296013	-0.213354	0	0	0	-0.265025	0.000522317	3.28207	462	0.0011504	1
IPI:IPI00020508.1	-1.00489	-0.890973	-1.24035	0	0	0	-1.0454	0.000528031	3.27734	463	0.00115289	1
IPI:IPI00550020.3	-0.14256	-0.181022	-0.131614	0	0	0	-0.151732	0.000535072	3.27159	464	0.00115538	1
IPI:IPI00181047.4	0.712083	0.505614	0.65721	0	0	0	0.624969	0.000536225	3.27065	465	0.00115787	1
IPI:IPI00917464.1	-0.913855	-1.1419	-1.29619	0	0	0	-1.11732	0.000548898	3.26051	466	0.00116036	1
IPI:IPI00000874.1	0.126099	0.141896	0.100017	0	0	0	0.12267	0.000551976	3.25808	467	0.00116285	1
IPI:IPI00218918.5	0.194437	0.140847	0.152838	0	0	0	0.162707	0.000557629	3.25365	468	0.00116534	1
IPI:IPI00645667.1	0.572066	0.584643	0.770404	0	0	0	0.642371	0.000558027	3.25334	469	0.00116783	1
IPI:IPI00003515.2	-0.272049	-0.284592	-0.203149	0	0	0	-0.253263	0.000561254	3.25084	470	0.00117032	1
IPI:IPI00003588.1	0.0591085	0.0810784	0.0629808	0	0	0	0.0677226	0.000561546	3.25061	471	0.00117281	1
IPI:IPI00645452.1	0.0442061	0.062862	0.054001	0	0	0	0.0536897	0.000569653	3.24439	472	0.0011753	1
IPI:IPI00300094.6	0.277467	0.211923	0.203857	0	0	0	0.231082	0.000581156	3.23571	473	0.00117779	1
IPI:IPI00003965.5	-0.132999	-0.166112	-0.189867	0	0	0	-0.162993	0.000587943	3.23066	474	0.00118028	1
IPI:IPI00007755.3	0.765222	0.643546	0.537006	0	0	0	0.648591	0.000598721	3.22278	475	0.00118277	1
IPI:IPI00297160.4	-0.119328	-0.170523	-0.145067	0	0	0	-0.144972	0.000605419	3.21794	476	0.00118526	1
IPI:IPI00182289.6	-0.489825	-0.69999	-0.593628	0	0	0	-0.594481	0.00060806	3.21605	477	0.00118775	1
IPI:IPI00419509.2	-0.776098	-0.829558	-0.583673	0	0	0	-0.729777	0.000613935	3.21188	478	0.00119024	1
IPI:IPI00302688.7	0.0800528	0.0796664	0.107167	0	0	0	0.0889619	0.000614251	3.21165	479	0.00119273	1
IPI:IPI00000858.2	0.510135	0.3562	0.458209	0	0	0	0.441515	0.000616179	3.21029	480	0.00119522	1
IPI:IPI00296197.2	0.53958	0.424592	0.385772	0	0	0	0.449982	0.000621273	3.20672	481	0.00119771	1
IPI:IPI00009943.2	-0.136696	-0.160704	-0.112166	0	0	0	-0.136522	0.000621526	3.20654	482	0.0012002	1
IPI:IPI00552238.1	-0.0549295	-0.0483409	-0.0682942	0	0	0	-0.0571882	0.000621565	3.20651	483	0.00120269	1
IPI:IPI00385642.1	-0.782824	-0.559439	-0.614801	0	0	0	-0.652355	0.000629042	3.20132	484	0.00120518	1
IPI:IPI00515040.1	1.25665	0.957013	0.915625	0	0	0	1.0431	0.000630192	3.20053	485	0.00120767	1
IPI:IPI00386616.5	0.147168	0.102987	0.136073	0	0	0	0.128742	0.000631811	3.19941	486	0.00121016	1
IPI:IPI00465054.3	0.448873	0.471198	0.332362	0	0	0	0.417478	0.000632519	3.19893	487	0.00121265	1
IPI:IPI00061282.2	0.977098	1.40513	1.22708	0	0	0	1.2031	0.000634446	3.19761	488	0.00121514	1
IPI:IPI00071059.4	-0.60616	-0.765309	-0.872255	0	0	0	-0.747908	0.000638706	3.1947	489	0.00121763	1
IPI:IPI00005969.3	-0.336218	-0.441978	-0.321602	0	0	0	-0.366599	0.000640774	3.1933	490	0.00122012	1
IPI:IPI00030250.4	-0.145196	-0.203945	-0.160674	0	0	0	-0.169938	0.000640834	3.19325	491	0.00122261	1
IPI:IPI00170429.3	-0.389743	-0.277793	-0.306181	0	0	0	-0.324572	0.000642474	3.19214	492	0.0012251	1
IPI:IPI00024024.4	0.189366	0.221754	0.154042	0	0	0	0.188387	0.00064898	3.18777	493	0.00122759	1
IPI:IPI00295585.2	-0.384649	-0.367632	-0.270467	0	0	0	-0.340916	0.000661924	3.17919	494	0.00123008	1
IPI:IPI00479743.3	-0.553975	-0.509197	-0.712762	0	0	0	-0.591978	0.000662031	3.17912	495	0.00123257	1
IPI:IPI00216308.5	0.202731	0.253064	0.178144	0	0	0	0.211313	0.000662404	3.17888	496	0.00123506	1
IPI:IPI00026302.3	0.210821	0.252827	0.17588	0	0	0	0.213176	0.000662474	3.17883	497	0.00123755	1
IPI:IPI00173449.10	0.375291	0.525358	0.408043	0	0	0	0.436231	0.000664551	3.17747	498	0.00124004	1
IPI:IPI00465361.4	0.875815	0.618507	0.848281	0	0	0	0.780867	0.000665249	3.17702	499	0.00124253	1
IPI:IPI00023974.1	0.462822	0.373285	0.324482	0	0	0	0.386863	0.000671427	3.173	500	0.00124502	1
IPI:IPI00018098.4	0.276674	0.397426	0.3704	0	0	0	0.348167	0.000680832	3.16696	501	0.00124751	1
IPI:IPI00107357.7	-0.416155	-0.372616	-0.287424	0	0	0	-0.358732	0.000688262	3.16225	502	0.00125	1
IPI:IPI00013508.5	-0.160175	-0.127696	-0.112386	0	0	0	-0.133419	0.000693742	3.1588	503	0.00125249	1
IPI:IPI00010779.4	-0.368671	-0.254199	-0.316823	0	0	0	-0.313231	0.000695093	3.15796	504	0.00125498	1
IPI:IPI00419575.6	-0.354316	-0.340548	-0.248468	0	0	0	-0.314444	0.000695445	3.15774	505	0.00125747	1
IPI:IPI00658152.1	-0.14277	-0.201733	-0.198448	0	0	0	-0.180984	0.000696311	3.1572	506	0.00125996	1
IPI:IPI00026111.3	0.362779	0.435431	0.300989	0	0	0	0.3664	0.000704883	3.15188	507	0.00126245	1
IPI:IPI00783625.2	0.192466	0.13317	0.158641	0	0	0	0.161426	0.000713895	3.14637	508	0.00126494	1
IPI:IPI00555744.6	1.00885	0.832166	1.20645	0	0	0	1.01582	0.000714732	3.14586	509	0.00126743	1
IPI:IPI00019502.3	-0.22404	-0.313372	-0.239327	0	0	0	-0.258913	0.000717871	3.14395	510	0.00126992	1
IPI:IPI00217240.1	-0.203847	-0.220934	-0.152587	0	0	0	-0.192456	0.000722088	3.14141	511	0.00127241	1
IPI:IPI00011118.2	0.151354	0.181585	0.125159	0	0	0	0.152699	0.000723701	3.14044	512	0.0012749	1
IPI:IPI00011274.3	-0.071805	-0.0769256	-0.053248	0	0	0	-0.0673262	0.000725487	3.13937	513	0.00127739	1
IPI:IPI00024670.5	1.41843	1.3727	0.992505	0	0	0	1.26121	0.000730931	3.13612	514	0.00127988	1
IPI:IPI00008215.1	0.986874	1.04267	1.37622	0	0	0	1.13526	0.000731785	3.13562	515	0.00128237	1
IPI:IPI00002520.1	0.277864	0.260118	0.192258	0	0	0	0.243413	0.000734257	3.13415	516	0.00128486	1
IPI:IPI00026670.3	0.289718	0.408296	0.408532	0	0	0	0.368849	0.000736927	3.13258	517	0.00128735	1
IPI:IPI00000690.1	0.0797009	0.114334	0.0910042	0	0	0	0.0950131	0.000738288	3.13177	518	0.00128984	1
IPI:IPI00784154.1	-0.0676559	-0.0559674	-0.081353	0	0	0	-0.0683254	0.00073953	3.13104	519	0.00129233	1
IPI:IPI00217236.4	-0.305007	-0.210365	-0.285314	0	0	0	-0.266895	0.000757175	3.1208	520	0.00129482	1
IPI:IPI00010158.3	-0.262922	-0.225674	-0.179585	0	0	0	-0.222727	0.000762289	3.11788	521	0.00129731	1
IPI:IPI00424869.2	-0.180991	-0.144224	-0.211263	0	0	0	-0.178826	0.00076704	3.11518	522	0.0012998	1
IPI:IPI00017672.4	0.220839	0.151473	0.182748	0	0	0	0.18502	0.000767381	3.11499	523	0.00130229	1
IPI:IPI00220857.3	-0.0922936	-0.070467	-0.103389	0	0	0	-0.0887166	0.000783996	3.10569	524	0.00130478	1
IPI:IPI00297477.3	0.415268	0.283142	0.372499	0	0	0	0.35697	0.000784931	3.10517	525	0.00130727	1
IPI:IPI00889588.1	0.683448	0.859078	0.594058	0	0	0	0.712195	0.000792166	3.10118	526	0.00130976	1
IPI:IPI00926109.1	-0.78631	-0.898569	-1.13526	0	0	0	-0.940048	0.000795129	3.09956	527	0.00131225	1
IPI:IPI00015944.5	0.406426	0.586466	0.565986	0	0	0	0.519626	0.000798239	3.09787	528	0.00131474	1
IPI:IPI00023161.1	0.661159	0.534228	0.453696	0	0	0	0.549694	0.000807739	3.09273	529	0.00131723	1
IPI:IPI00302850.4	0.139629	0.132063	0.18573	0	0	0	0.152474	0.000811613	3.09065	530	0.00131972	1
IPI:IPI00168165.5	0.128669	0.181631	0.13711	0	0	0	0.149136	0.000816385	3.0881	531	0.00132221	1
IPI:IPI00021537.5	-0.651249	-0.497879	-0.73437	0	0	0	-0.627833	0.000821117	3.0856	532	0.0013247	1
IPI:IPI00302047.3	-0.377148	-0.435423	-0.29492	0	0	0	-0.369164	0.000823271	3.08446	533	0.00132719	1
IPI:IPI00301489.3	0.838623	1.23753	1.0539	0	0	0	1.04335	0.000825691	3.08318	534	0.00132968	1
IPI:IPI00023191.5	0.26206	0.254935	0.354636	0	0	0	0.290544	0.000826829	3.08258	535	0.00133217	1
IPI:IPI00106646.1	-0.264268	-0.212888	-0.313855	0	0	0	-0.26367	0.000827494	3.08224	536	0.00133466	1
IPI:IPI00004584.1	-0.0881368	-0.0993108	-0.127151	0	0	0	-0.104866	0.000829501	3.08118	537	0.00133715	1
IPI:IPI00172636.5	-0.418904	-0.310015	-0.455781	0	0	0	-0.3949	0.000834963	3.07833	538	0.00133964	1
IPI:IPI00011693.4	-0.24821	-0.214084	-0.311907	0	0	0	-0.258067	0.000842894	3.07423	539	0.00134213	1
IPI:IPI00303105.3	-0.446683	-0.375798	-0.551434	0	0	0	-0.457972	0.000852085	3.06952	540	0.00134462	1
IPI:IPI00183695.9	0.1731	0.246541	0.186376	0	0	0	0.202006	0.000865664	3.06265	541	0.00134711	1
IPI:IPI00000230.6	-0.381975	-0.410849	-0.279144	0	0	0	-0.357323	0.000865724	3.06262	542	0.0013496	1
IPI:IPI00218288.6	0.414595	0.445811	0.590399	0	0	0	0.483602	0.000869463	3.06075	543	0.00135209	1
IPI:IPI00217766.3	1.33757	0.932687	1.02128	0	0	0	1.09718	0.000870104	3.06043	544	0.00135458	1
IPI:IPI00019994.4	0.190162	0.235675	0.281947	0	0	0	0.235928	0.000879251	3.05589	545	0.00135707	1
IPI:IPI00783946.1	0.497611	0.627255	0.739131	0	0	0	0.621332	0.000879426	3.0558	546	0.00135956	1
IPI:IPI00006715.3	-0.182714	-0.16483	-0.123186	0	0	0	-0.15691	0.00088166	3.0547	547	0.00136205	1
IPI:IPI00018465.1	-0.0842498	-0.125059	-0.113633	0	0	0	-0.107647	0.000897619	3.04691	548	0.00136454	1
IPI:IPI00014400.6	0.205082	0.185869	0.268147	0	0	0	0.219699	0.000903676	3.04399	549	0.00136703	1
IPI:IPI00910117.1	-1.15917	-0.863339	-0.815878	0	0	0	-0.94613	0.000916065	3.03807	550	0.00136952	1
IPI:IPI00439194.1	0.309301	0.441027	0.329687	0	0	0	0.360005	0.000922149	3.0352	551	0.00137201	1
IPI:IPI00014898.3	-0.0542263	-0.0603602	-0.0786716	0	0	0	-0.0644194	0.000930728	3.03118	552	0.0013745	1
IPI:IPI00005087.1	-0.073675	-0.110055	-0.0983008	0	0	0	-0.0940102	0.000931755	3.0307	553	0.00137699	1
IPI:IPI00026965.1	0.310766	0.442854	0.453355	0	0	0	0.402325	0.000932368	3.03041	554	0.00137948	1
IPI:IPI00060521.1	-0.604016	-0.429382	-0.441492	0	0	0	-0.49163	0.000947609	3.02337	555	0.00138197	1
IPI:IPI00000846.2	-0.251771	-0.177747	-0.185126	0	0	0	-0.204881	0.000959821	3.01781	556	0.00138446	1
IPI:IPI00410067.2	-0.0680117	-0.10207	-0.090152	0	0	0	-0.0867447	0.000963957	3.01594	557	0.00138695	1
IPI:IPI00016373.3	0.732185	0.507097	0.552522	0	0	0	0.597268	0.000964823	3.01555	558	0.00138944	1
IPI:IPI00218200.8	0.272169	0.186896	0.26911	0	0	0	0.242725	0.000964924	3.01551	559	0.00139193	1
IPI:IPI00002459.4	-0.165265	-0.228755	-0.163556	0	0	0	-0.185859	0.000976812	3.01019	560	0.00139442	1
IPI:IPI00030845.5	-0.317003	-0.398131	-0.26825	0	0	0	-0.327795	0.000980972	3.00834	561	0.00139691	1
IPI:IPI00215893.8	0.134715	0.149393	0.196183	0	0	0	0.160097	0.000987732	3.00536	562	0.0013994	1
IPI:IPI00006615.3	-0.192109	-0.247467	-0.289557	0	0	0	-0.243045	0.000998707	3.00056	563	0.00140189	1
IPI:IPI00217468.3	0.853908	1.17361	1.28004	0	0	0	1.10252	0.000999985	3.00001	564	0.00140438	1
IPI:IPI00412987.10	-0.0885293	-0.133517	-0.115822	0	0	0	-0.112623	0.00100146	2.99937	565	0.00140687	1
IPI:IPI00154975.3	0.212797	0.22452	0.151047	0	0	0	0.196121	0.00100206	2.99911	566	0.00140936	1
IPI:IPI00146935.4	-0.40122	-0.60354	-0.543213	0	0	0	-0.515991	0.00100274	2.99881	567	0.00141185	1
IPI:IPI00553153.2	-0.352606	-0.24588	-0.260223	0	0	0	-0.286236	0.00102306	2.9901	568	0.00141434	1
IPI:IPI00011578.1	-0.479747	-0.340095	-0.507058	0	0	0	-0.4423	0.00102547	2.98908	569	0.00141683	1
IPI:IPI00217563.4	0.830048	0.554297	0.665156	0	0	0	0.683167	0.00103753	2.984	570	0.00141932	1
IPI:IPI00908396.3	-0.757561	-0.639741	-0.500151	0	0	0	-0.632484	0.00104984	2.97888	571	0.00142181	1
IPI:IPI00414215.1	0.399799	0.454826	0.590555	0	0	0	0.481726	0.00105141	2.97823	572	0.0014243	1
IPI:IPI00099986.5	0.387862	0.43144	0.568712	0	0	0	0.462671	0.00105504	2.97673	573	0.00142679	1
IPI:IPI00005605.4	0.173583	0.114372	0.154345	0	0	0	0.147433	0.00107243	2.96963	574	0.00142928	1
IPI:IPI00178391.5	-0.475316	-0.404191	-0.604078	0	0	0	-0.494528	0.00107263	2.96955	575	0.00143177	1
IPI:IPI00889628.3	-0.302634	-0.297519	-0.420842	0	0	0	-0.340331	0.00107519	2.96852	576	0.00143426	1
IPI:IPI00025084.3	0.490803	0.746123	0.638103	0	0	0	0.62501	0.00107617	2.96812	577	0.00143675	1
IPI:IPI00293434.2	0.488864	0.619478	0.74248	0	0	0	0.616941	0.00108659	2.96394	578	0.00143924	1
IPI:IPI00798074.1	-0.40207	-0.360665	-0.530877	0	0	0	-0.431204	0.00109234	2.96164	579	0.00144173	1
IPI:IPI00291175.7	-0.114579	-0.0996779	-0.148336	0	0	0	-0.120864	0.00110064	2.95835	580	0.00144422	1
IPI:IPI00032826.1	0.234185	0.332477	0.238522	0	0	0	0.268394	0.00111425	2.95302	581	0.00144671	1
IPI:IPI00296157.6	0.487092	0.339448	0.35375	0	0	0	0.39343	0.00111503	2.95271	582	0.0014492	1
IPI:IPI00100748.4	0.480533	0.340984	0.515821	0	0	0	0.445779	0.00112391	2.94927	583	0.00145169	1
IPI:IPI00179026.2	0.144024	0.106907	0.163238	0	0	0	0.138057	0.00112432	2.94911	584	0.00145418	1
IPI:IPI00021466.5	0.298374	0.333968	0.441192	0	0	0	0.357845	0.00113119	2.94647	585	0.00145667	1
IPI:IPI00000897.3	-0.463458	-0.484464	-0.322125	0	0	0	-0.423349	0.0011479	2.9401	586	0.00145916	1
IPI:IPI00218494.3	0.604957	0.886782	0.898512	0	0	0	0.79675	0.00114891	2.93971	587	0.00146165	1
IPI:IPI00012750.3	1.13804	0.792846	1.19491	0	0	0	1.04193	0.00115367	2.93792	588	0.00146414	1
IPI:IPI00297178.6	0.208891	0.20511	0.140242	0	0	0	0.184748	0.00115477	2.93751	589	0.00146663	1
IPI:IPI00306043.1	0.182591	0.203038	0.132734	0	0	0	0.172788	0.00116348	2.93424	590	0.00146912	1
IPI:IPI00003394.1	0.604318	0.848533	0.920034	0	0	0	0.790962	0.00116361	2.93419	591	0.00147161	1
IPI:IPI00029079.5	0.0668054	0.0950659	0.0678222	0	0	0	0.0765645	0.00116532	2.93355	592	0.0014741	1
IPI:IPI00019269.3	-0.107258	-0.070174	-0.0881767	0	0	0	-0.0885362	0.00116706	2.93291	593	0.00147659	1
IPI:IPI00656016.1	-0.780392	-0.57963	-0.530662	0	0	0	-0.630228	0.00117804	2.92884	594	0.00147908	1
IPI:IPI00299571.5	0.238369	0.30826	0.3664	0	0	0	0.304343	0.00119228	2.92362	595	0.00148157	1
IPI:IPI00797574.3	-0.189549	-0.171541	-0.253666	0	0	0	-0.204919	0.0011926	2.9235	596	0.00148406	1
IPI:IPI00002212.1	0.173443	0.119662	0.180427	0	0	0	0.157844	0.00119266	2.92348	597	0.00148655	1
IPI:IPI00106491.3	0.676204	0.439412	0.571934	0	0	0	0.562517	0.00119963	2.92095	598	0.00148904	1
IPI:IPI00016891.1	0.658077	0.482851	0.449895	0	0	0	0.530274	0.00120068	2.92057	599	0.00149153	1
IPI:IPI00031523.4	-0.026343	-0.0400121	-0.0377988	0	0	0	-0.034718	0.00120732	2.91818	600	0.00149402	1
IPI:IPI00023532.9	0.545654	0.840931	0.712908	0	0	0	0.699831	0.00121288	2.91618	601	0.00149651	1
IPI:IPI00301021.3	0.110733	0.14197	0.170425	0	0	0	0.141043	0.00121515	2.91537	602	0.001499	1
IPI:IPI00220740.1	0.134286	0.1728	0.11406	0	0	0	0.140382	0.00123455	2.90849	603	0.00150149	1
IPI:IPI00217121.1	-0.205524	-0.211879	-0.140292	0	0	0	-0.185899	0.0012474	2.90399	604	0.00150398	1
IPI:IPI00169168.1	-0.24497	-0.274415	-0.17775	0	0	0	-0.232378	0.00124897	2.90345	605	0.00150647	1
IPI:IPI00013146.1	0.191785	0.124241	0.158663	0	0	0	0.158229	0.00125414	2.90165	606	0.00150896	1
IPI:IPI00020599.1	0.0708784	0.0968122	0.0658484	0	0	0	0.0778463	0.00125418	2.90164	607	0.00151145	1
IPI:IPI00001091.4	0.0880627	0.111896	0.1359	0	0	0	0.111953	0.00125859	2.90012	608	0.00151394	1
IPI:IPI00010196.1	-0.0994895	-0.0659283	-0.0970494	0	0	0	-0.0874891	0.00126377	2.89833	609	0.00151643	1
IPI:IPI00002519.1	-0.0571456	-0.056264	-0.0806749	0	0	0	-0.0646948	0.00126703	2.89721	610	0.00151892	1
IPI:IPI00306718.3	-0.575308	-0.467389	-0.718039	0	0	0	-0.586912	0.00127143	2.89571	611	0.00152141	1
IPI:IPI00219330.2	-0.151995	-0.176826	-0.11401	0	0	0	-0.14761	0.00127382	2.89489	612	0.0015239	1
IPI:IPI00303954.3	-0.0951369	-0.107957	-0.142959	0	0	0	-0.115351	0.00127997	2.8928	613	0.00152639	1
IPI:IPI00024821.1	0.179767	0.128034	0.124427	0	0	0	0.144076	0.00128688	2.89046	614	0.00152888	1
IPI:IPI00024129.1	0.205893	0.136878	0.155198	0	0	0	0.16599	0.00129783	2.88678	615	0.00153137	1
IPI:IPI00101095.3	0.129415	0.165292	0.200601	0	0	0	0.165103	0.00130258	2.8852	616	0.00153386	1
IPI:IPI00026314.1	0.229429	0.149781	0.179466	0	0	0	0.186225	0.00131553	2.8809	617	0.00153635	1
IPI:IPI00290410.4	0.375591	0.529218	0.366035	0	0	0	0.423615	0.00131649	2.88058	618	0.00153884	1
IPI:IPI00007163.1	0.291176	0.20584	0.202047	0	0	0	0.233021	0.00131879	2.87982	619	0.00154133	1
IPI:IPI00006207.2	-0.0917275	-0.0992437	-0.135843	0	0	0	-0.108938	0.00132723	2.87705	620	0.00154382	1
IPI:IPI00306439.1	0.28201	0.401369	0.279627	0	0	0	0.321002	0.00133196	2.87551	621	0.00154631	1
IPI:IPI00099996.2	0.276192	0.255288	0.178665	0	0	0	0.236715	0.0013335	2.87501	622	0.0015488	1
IPI:IPI00293009.4	-0.142149	-0.15526	-0.100203	0	0	0	-0.132537	0.00133514	2.87447	623	0.00155129	1
IPI:IPI00003818.1	0.222247	0.155281	0.155355	0	0	0	0.177628	0.00134815	2.87026	624	0.00155378	1
IPI:IPI00023048.4	-0.159611	-0.158894	-0.105813	0	0	0	-0.141439	0.00136264	2.86562	625	0.00155627	1
IPI:IPI00550212.4	-0.153103	-0.235303	-0.224486	0	0	0	-0.204297	0.00137375	2.86209	626	0.00155876	1
IPI:IPI00413500.4	-0.246599	-0.183459	-0.163709	0	0	0	-0.197922	0.00137688	2.8611	627	0.00156125	1
IPI:IPI00008998.3	0.611302	0.43653	0.417379	0	0	0	0.488403	0.00137801	2.86075	628	0.00156375	1
IPI:IPI00980776.1	0.150912	0.180797	0.115591	0	0	0	0.1491	0.00138091	2.85983	629	0.00156624	1
IPI:IPI00513814.1	0.422606	0.650189	0.619762	0	0	0	0.564185	0.0013826	2.8593	630	0.00156873	1
IPI:IPI00017704.3	-0.0799721	-0.120431	-0.0891131	0	0	0	-0.0965052	0.00140363	2.85275	631	0.00157122	1
IPI:IPI00013723.3	-0.352094	-0.551585	-0.454981	0	0	0	-0.452887	0.00141376	2.84962	632	0.00157371	1
IPI:IPI00783097.4	0.108374	0.15807	0.167948	0	0	0	0.144797	0.00141915	2.84797	633	0.0015762	1
IPI:IPI00220289.8	0.918439	0.853744	1.26949	0	0	0	1.01389	0.00142262	2.84691	634	0.00157869	1
IPI:IPI00216138.6	-0.31874	-0.47406	-0.342713	0	0	0	-0.378504	0.00142928	2.84488	635	0.00158118	1
IPI:IPI00171665.1	2.13957	1.79612	1.36112	0	0	0	1.7656	0.00143029	2.84458	636	0.00158367	1
IPI:IPI00455473.2	-0.237773	-0.155152	-0.231535	0	0	0	-0.208153	0.00143188	2.84409	637	0.00158616	1
IPI:IPI00306280.4	-0.539575	-0.3561	-0.401162	0	0	0	-0.432279	0.00143594	2.84287	638	0.00158865	1
IPI:IPI00027799.2	-0.1058	-0.0760341	-0.119521	0	0	0	-0.100451	0.00143905	2.84192	639	0.00159114	1
IPI:IPI00289966.4	0.797642	0.508594	0.725211	0	0	0	0.677149	0.00145871	2.83603	640	0.00159363	1
IPI:IPI00217405.1	-0.279981	-0.360778	-0.232784	0	0	0	-0.291181	0.00146345	2.83462	641	0.00159612	1
IPI:IPI00171206.6	0.678231	0.811704	0.514763	0	0	0	0.668233	0.00147011	2.83265	642	0.00159861	1
IPI:IPI00013871.1	0.0530657	0.0369955	0.0580613	0	0	0	0.0493742	0.00147961	2.82985	643	0.0016011	1
IPI:IPI00022694.3	-0.383006	-0.591767	-0.453111	0	0	0	-0.475961	0.00148647	2.82784	644	0.00160359	1
IPI:IPI00219344.4	-0.312044	-0.33697	-0.21471	0	0	0	-0.287908	0.00151656	2.81914	645	0.00160608	1
IPI:IPI00011528.1	0.405774	0.256478	0.359773	0	0	0	0.340675	0.0015175	2.81887	646	0.00160857	1
IPI:IPI00413451.3	0.588909	0.373076	0.532559	0	0	0	0.498181	0.00152475	2.8168	647	0.00161106	1
IPI:IPI00103415.1	0.486271	0.307474	0.438939	0	0	0	0.410895	0.00154394	2.81137	648	0.00161355	1
IPI:IPI00017695.2	0.349359	0.222054	0.324073	0	0	0	0.298495	0.00155256	2.80895	649	0.00161604	1
IPI:IPI00301936.4	0.467925	0.536785	0.336693	0	0	0	0.447135	0.00159343	2.79767	650	0.00161853	1
IPI:IPI00039666.2	0.809286	0.523007	0.795151	0	0	0	0.709148	0.00159857	2.79627	651	0.00162102	1
IPI:IPI00921934.1	0.251458	0.382667	0.278636	0	0	0	0.304254	0.00160078	2.79567	652	0.00162351	1
IPI:IPI00305092.7	-0.254618	-0.310692	-0.195026	0	0	0	-0.253445	0.00161687	2.79132	653	0.001626	1
IPI:IPI00045109.3	-0.206247	-0.18676	-0.129638	0	0	0	-0.174215	0.00162546	2.78902	654	0.00162849	1
IPI:IPI00031545.4	0.236867	0.333965	0.222781	0	0	0	0.264538	0.00163347	2.78689	655	0.00163098	0
IPI:IPI00179473.9	-0.129475	-0.194122	-0.203294	0	0	0	-0.17563	0.0016401	2.78513	656	0.00163347	0
IPI:IPI00032879.1	1.0934	1.33806	0.838197	0	0	0	1.08989	0.00164694	2.78332	657	0.00163596	0
IPI:IPI00926977.1	0.164265	0.146634	0.224768	0	0	0	0.178556	0.00165168	2.78207	658	0.00163845	0
IPI:IPI00044779.2	0.851956	0.625413	0.55325	0	0	0	0.676873	0.00167228	2.77669	659	0.00164094	0
IPI:IPI00004092.2	-0.0987328	-0.148378	-0.15558	0	0	0	-0.13423	0.00168115	2.77439	660	0.00164343	0
IPI:IPI00007622.4	0.208774	0.292273	0.335718	0	0	0	0.278922	0.00170104	2.76929	661	0.00164592	0
IPI:IPI00399089.4	-0.232055	-0.183504	-0.145272	0	0	0	-0.186944	0.00173884	2.75974	662	0.00164841	0
IPI:IPI00034319.2	0.12356	0.126121	0.182994	0	0	0	0.144225	0.00174762	2.75755	663	0.0016509	0
IPI:IPI00027464.8	0.102111	0.0894327	0.138846	0	0	0	0.11013	0.00174946	2.7571	664	0.00165339	0
IPI:IPI00007765.5	0.0689721	0.107703	0.0800386	0	0	0	0.0855712	0.00175226	2.7564	665	0.00165588	0
IPI:IPI00744692.1	0.240931	0.315815	0.199442	0	0	0	0.252063	0.0017767	2.75039	666	0.00165837	0
IPI:IPI00025512.2	-0.228081	-0.142832	-0.213692	0	0	0	-0.194868	0.00178236	2.74901	667	0.00166086	0
IPI:IPI00549343.3	-0.764858	-0.892426	-0.551216	0	0	0	-0.736167	0.00178256	2.74896	668	0.00166335	0
IPI:IPI00005159.3	0.257124	0.192249	0.31083	0	0	0	0.253401	0.00178634	2.74804	669	0.00166584	0
IPI:IPI00003815.3	-0.13812	-0.198374	-0.223115	0	0	0	-0.186536	0.00178735	2.74779	670	0.00166833	0
IPI:IPI00337657.3	-0.494492	-0.305348	-0.410985	0	0	0	-0.403608	0.00180151	2.74436	671	0.00167082	0
IPI:IPI00976385.1	0.339597	0.514612	0.540291	0	0	0	0.464833	0.00180455	2.74363	672	0.00167331	0
IPI:IPI00967891.1	0.413566	0.594821	0.395627	0	0	0	0.468005	0.0018189	2.74019	673	0.0016758	0
IPI:IPI00011913.1	-0.157534	-0.230373	-0.155461	0	0	0	-0.181122	0.00182205	2.73944	674	0.00167829	0
IPI:IPI00003971.1	0.932206	0.583307	0.880636	0	0	0	0.798716	0.0018286	2.73788	675	0.00168078	0
IPI:IPI00028912.2	0.438132	0.565394	0.707245	0	0	0	0.570257	0.0018371	2.73587	676	0.00168327	0
IPI:IPI00329625.5	0.374176	0.22986	0.322496	0	0	0	0.308844	0.0018572	2.73114	677	0.00168576	0
IPI:IPI00016768.3	0.696844	0.88612	1.12339	0	0	0	0.902119	0.00186187	2.73005	678	0.00168825	0
IPI:IPI00217287.3	-0.707621	-0.508691	-0.457018	0	0	0	-0.557776	0.00187099	2.72793	679	0.00169074	0
IPI:IPI00029754.1	-0.273039	-0.383873	-0.249263	0	0	0	-0.302058	0.0018897	2.72361	680	0.00169323	0
IPI:IPI00002347.8	0.327788	0.503974	0.356421	0	0	0	0.396061	0.00191576	2.71766	681	0.00169572	0
IPI:IPI00006932.4	-0.259111	-0.258112	-0.382637	0	0	0	-0.299953	0.00191618	2.71756	682	0.00169821	0
IPI:IPI00007122.7	0.709657	0.434674	0.58496	0	0	0	0.57643	0.00192035	2.71662	683	0.0017007	0
IPI:IPI00020096.2	-0.0914793	-0.0677898	-0.110715	0	0	0	-0.0899947	0.00192181	2.71629	684	0.00170319	0
IPI:IPI00100980.9	-0.54973	-0.410199	-0.346268	0	0	0	-0.435399	0.00192335	2.71594	685	0.00170568	0
IPI:IPI00010067.4	0.508041	0.443971	0.696709	0	0	0	0.549574	0.00192657	2.71521	686	0.00170817	0
IPI:IPI00005160.3	0.219409	0.254921	0.346205	0	0	0	0.273512	0.00192895	2.71468	687	0.00171066	0
IPI:IPI00216975.1	-0.344112	-0.558516	-0.512148	0	0	0	-0.471592	0.0019307	2.71429	688	0.00171315	0
IPI:IPI00103554.1	-0.443448	-0.322503	-0.282501	0	0	0	-0.349484	0.00194792	2.71043	689	0.00171564	0
IPI:IPI00023972.5	-0.357749	-0.220585	-0.331394	0	0	0	-0.303243	0.00195567	2.7087	690	0.00171813	0
IPI:IPI00298547.3	-0.276693	-0.24486	-0.169081	0	0	0	-0.230211	0.00195896	2.70798	691	0.00172062	0
IPI:IPI00045660.4	-0.0988526	-0.0624994	-0.0727728	0	0	0	-0.0780416	0.00195901	2.70796	692	0.00172311	0
IPI:IPI00844578.1	-0.0495835	-0.0687587	-0.0439405	0	0	0	-0.0540942	0.00197009	2.70551	693	0.0017256	0
IPI:IPI00022447.3	0.262439	0.249634	0.379586	0	0	0	0.29722	0.00198446	2.70236	694	0.00172809	0
IPI:IPI00384444.6	0.164961	0.190523	0.115902	0	0	0	0.157129	0.00199631	2.69977	695	0.00173058	0
IPI:IPI00008034.1	-0.433374	-0.38894	-0.264658	0	0	0	-0.362324	0.00199684	2.69966	696	0.00173307	0
IPI:IPI00154829.3	0.715204	0.508482	0.458326	0	0	0	0.560671	0.00204353	2.68962	697	0.00173556	0
IPI:IPI00170972.2	0.513058	0.376315	0.322419	0	0	0	0.403931	0.00205764	2.68663	698	0.00173805	0
IPI:IPI00298851.4	0.834348	1.02914	0.625234	0	0	0	0.829575	0.002064	2.68529	699	0.00174054	0
IPI:IPI00007722.2	0.0705938	0.115567	0.0910921	0	0	0	0.0924176	0.00206834	2.68438	700	0.00174303	0
IPI:IPI00385034.6	-0.264383	-0.4349	-0.349708	0	0	0	-0.349664	0.0020747	2.68305	701	0.00174552	0
IPI:IPI00004273.6	-0.264015	-0.224126	-0.159652	0	0	0	-0.215931	0.00207633	2.6827	702	0.00174801	0
IPI:IPI00168479.3	0.252979	0.360898	0.23275	0	0	0	0.282209	0.00208401	2.6811	703	0.0017505	0
IPI:IPI00020632.4	0.333516	0.551574	0.477605	0	0	0	0.454232	0.00208431	2.68104	704	0.00175299	0
IPI:IPI00337494.7	0.368354	0.322632	0.51066	0	0	0	0.400548	0.00210639	2.67646	705	0.00175548	0
IPI:IPI00375358.2	-0.144289	-0.132657	-0.0878867	0	0	0	-0.121611	0.00210825	2.67608	706	0.00175797	0
IPI:IPI00876962.2	0.143532	0.122226	0.0866018	0	0	0	0.117454	0.00210891	2.67594	707	0.00176046	0
IPI:IPI00022202.3	1.37271	1.80561	1.11168	0	0	0	1.43	0.0021156	2.67457	708	0.00176295	0
IPI:IPI00021812.2	-0.11297	-0.0689039	-0.0883046	0	0	0	-0.0900595	0.00211977	2.67371	709	0.00176544	0
IPI:IPI00296191.1	-0.249038	-0.202071	-0.328497	0	0	0	-0.259869	0.00214199	2.66918	710	0.00176793	0
IPI:IPI00038378.5	0.200326	0.121835	0.156628	0	0	0	0.159596	0.00215907	2.66573	711	0.00177042	0
IPI:IPI00003168.1	0.495359	0.800695	0.594682	0	0	0	0.630246	0.00218151	2.66124	712	0.00177291	0
IPI:IPI00328544.5	-0.350856	-0.535787	-0.36426	0	0	0	-0.416968	0.00218785	2.65998	713	0.0017754	0
IPI:IPI00641181.5	-0.122603	-0.193771	-0.198209	0	0	0	-0.171528	0.00218939	2.65968	714	0.00177789	0
IPI:IPI00414384.1	0.251641	0.15197	0.20065	0	0	0	0.201421	0.00219239	2.65908	715	0.00178038	0
IPI:IPI00328293.3	-0.550425	-0.514527	-0.334914	0	0	0	-0.466622	0.00219266	2.65903	716	0.00178287	0
IPI:IPI00069750.2	0.050288	0.0714385	0.0839381	0	0	0	0.0685549	0.00221472	2.65468	717	0.00178536	0
IPI:IPI00010207.1	0.212885	0.292993	0.18256	0	0	0	0.22948	0.00223209	2.65129	718	0.00178785	0
IPI:IPI00298058.1	-0.108	-0.168305	-0.17728	0	0	0	-0.151195	0.00225091	2.64764	719	0.00179034	0
IPI:IPI00215637.5	0.135774	0.225051	0.206796	0	0	0	0.189207	0.00225399	2.64705	720	0.00179283	0
IPI:IPI00028382.3	-0.223337	-0.310243	-0.373454	0	0	0	-0.302345	0.00225411	2.64703	721	0.00179532	0
IPI:IPI00003807.7	-0.107758	-0.0950386	-0.0645169	0	0	0	-0.0891043	0.00225807	2.64626	722	0.00179781	0
IPI:IPI00151977.2	0.401021	0.304547	0.506495	0	0	0	0.404021	0.00227859	2.64233	723	0.0018003	0
IPI:IPI00024462.3	0.101546	0.0621682	0.0759822	0	0	0	0.0798988	0.00228023	2.64202	724	0.00180279	0
IPI:IPI00103994.4	0.161416	0.111355	0.103327	0	0	0	0.125366	0.00231554	2.63535	725	0.00180528	0
IPI:IPI00413641.7	0.326005	0.326398	0.492781	0	0	0	0.381728	0.00234546	2.62977	726	0.00180777	0
IPI:IPI00015104.1	-0.204438	-0.164701	-0.271185	0	0	0	-0.213442	0.00235105	2.62874	727	0.00181026	0
IPI:IPI00010845.3	-0.0832305	-0.123125	-0.139948	0	0	0	-0.115435	0.00235974	2.62714	728	0.00181275	0
IPI:IPI00399254.3	-0.467068	-0.321333	-0.298448	0	0	0	-0.362283	0.00236373	2.6264	729	0.00181524	0
IPI:IPI00298348.3	-0.253632	-0.161045	-0.175676	0	0	0	-0.196784	0.0023798	2.62346	730	0.00181773	0
IPI:IPI00219168.7	0.574452	0.941936	0.699605	0	0	0	0.738665	0.00237989	2.62344	731	0.00182022	0
IPI:IPI00005614.6	-0.126529	-0.0782219	-0.0913732	0	0	0	-0.0987082	0.00238306	2.62286	732	0.00182271	0
IPI:IPI00443909.1	-0.134748	-0.12207	-0.0803849	0	0	0	-0.112401	0.00238383	2.62272	733	0.0018252	0
IPI:IPI00012011.6	0.0944494	0.134308	0.0843169	0	0	0	0.104358	0.00239073	2.62147	734	0.00182769	0
IPI:IPI00028091.3	0.245753	0.1748	0.153151	0	0	0	0.191234	0.00239293	2.62107	735	0.00183018	0
IPI:IPI00305692.5	-0.145869	-0.163783	-0.232663	0	0	0	-0.180772	0.00239959	2.61986	736	0.00183267	0
IPI:IPI00384689.3	0.0763107	0.0592651	0.0987911	0	0	0	0.0781223	0.00240963	2.61805	737	0.00183516	0
IPI:IPI00029048.2	-0.191782	-0.156391	-0.113736	0	0	0	-0.15397	0.00241101	2.6178	738	0.00183765	0
IPI:IPI00005791.1	-0.172459	-0.150671	-0.2423	0	0	0	-0.188477	0.00241688	2.61674	739	0.00184014	0
IPI:IPI00021978.1	-0.206845	-0.23935	-0.333984	0	0	0	-0.26006	0.00241719	2.61669	740	0.00184263	0
IPI:IPI00550906.6	0.429653	0.72547	0.59193	0	0	0	0.582351	0.00243142	2.61414	741	0.00184512	0
IPI:IPI00014587.1	-0.144454	-0.234063	-0.167873	0	0	0	-0.18213	0.00245966	2.60912	742	0.00184761	0
IPI:IPI00396321.1	0.0587294	0.0957777	0.0694608	0	0	0	0.074656	0.00246574	2.60805	743	0.0018501	0
IPI:IPI00008418.6	-0.0524437	-0.0412528	-0.0311908	0	0	0	-0.0416291	0.00246732	2.60778	744	0.00185259	0
IPI:IPI00170596.1	0.24275	0.168794	0.152611	0	0	0	0.188052	0.00247313	2.60675	745	0.00185508	0
IPI:IPI00004233.2	-0.24009	-0.171943	-0.291416	0	0	0	-0.234483	0.00247503	2.60642	746	0.00185757	0
IPI:IPI00395596.2	-0.130145	-0.20106	-0.218705	0	0	0	-0.183304	0.00247938	2.60566	747	0.00186006	0
IPI:IPI00654743.3	0.193159	0.238445	0.320235	0	0	0	0.250613	0.00252583	2.5976	748	0.00186255	0
IPI:IPI00008918.1	-0.491363	-0.352199	-0.301908	0	0	0	-0.381823	0.0025272	2.59736	749	0.00186504	0
IPI:IPI00025815.2	0.425883	0.608503	0.37842	0	0	0	0.470936	0.00256104	2.59158	750	0.00186753	0
IPI:IPI00011253.3	0.269137	0.16996	0.184292	0	0	0	0.207796	0.00256148	2.59151	751	0.00187002	0
IPI:IPI00024934.5	0.205248	0.239066	0.335101	0	0	0	0.259805	0.00261101	2.58319	752	0.00187251	0
IPI:IPI00024320.1	-0.665905	-0.446576	-0.76446	0	0	0	-0.625647	0.00264084	2.57826	753	0.001875	0
IPI:IPI00012048.1	0.115731	0.184574	0.19479	0	0	0	0.165032	0.00265872	2.57533	754	0.00187749	0
IPI:IPI00375305.1	0.228082	0.37821	0.372784	0	0	0	0.326359	0.00267256	2.57307	755	0.00187998	0
IPI:IPI00147874.1	0.254396	0.423986	0.312177	0	0	0	0.330186	0.00268013	2.57184	756	0.00188247	0
IPI:IPI00026307.1	-0.0911624	-0.0810171	-0.0532214	0	0	0	-0.0751336	0.00269245	2.56985	757	0.00188496	0
IPI:IPI00745092.2	-0.147445	-0.0891225	-0.106673	0	0	0	-0.114413	0.00269572	2.56933	758	0.00188745	0
IPI:IPI00305282.2	0.483073	0.351278	0.290916	0	0	0	0.375089	0.00271329	2.5665	759	0.00188994	0
IPI:IPI00045068.1	0.24116	0.369427	0.239802	0	0	0	0.283463	0.00273892	2.56242	760	0.00189243	0
IPI:IPI00304932.2	-0.246108	-0.298505	-0.173303	0	0	0	-0.239305	0.00274299	2.56178	761	0.00189492	0
IPI:IPI00246058.10	0.171741	0.101058	0.131754	0	0	0	0.134851	0.00274607	2.56129	762	0.00189741	0
IPI:IPI00025869.1	-0.133587	-0.225557	-0.169647	0	0	0	-0.176264	0.00274906	2.56082	763	0.0018999	0
IPI:IPI00000494.6	0.425514	0.25813	0.428326	0	0	0	0.370656	0.00275043	2.5606	764	0.00190239	0
IPI:IPI00383665.1	0.383683	0.22241	0.336508	0	0	0	0.3142	0.002788	2.55471	765	0.00190488	0
IPI:IPI00020075.4	0.0448402	0.0747165	0.0539815	0	0	0	0.0578461	0.00281709	2.5502	766	0.00190737	0
IPI:IPI00044584.1	0.539201	0.316173	0.411959	0	0	0	0.422444	0.00282523	2.54895	767	0.00190986	0
IPI:IPI00218319.3	-0.274101	-0.232124	-0.158221	0	0	0	-0.221482	0.00282699	2.54868	768	0.00191235	0
IPI:IPI00023359.1	0.767813	0.759229	0.459547	0	0	0	0.662196	0.0028355	2.54737	769	0.00191484	0
IPI:IPI00643522.1	-0.535957	-0.85697	-0.578943	0	0	0	-0.65729	0.0028359	2.54731	770	0.00191733	0
IPI:IPI00218292.2	0.0852556	0.135727	0.0911284	0	0	0	0.104037	0.00284315	2.5462	771	0.00191982	0
IPI:IPI00329536.2	-0.102661	-0.0686361	-0.118957	0	0	0	-0.0967512	0.00284629	2.54572	772	0.00192231	0
IPI:IPI00007074.5	0.212154	0.363692	0.279948	0	0	0	0.285265	0.00287517	2.54134	773	0.0019248	0
IPI:IPI00002543.1	0.528903	0.618514	0.874934	0	0	0	0.674117	0.00288762	2.53946	774	0.00192729	0
IPI:IPI00220396.21	1.41353	2.08232	2.45985	0	0	0	1.98523	0.00290774	2.53644	775	0.00192978	0
IPI:IPI00183500.2	0.59634	0.361728	0.609903	0	0	0	0.522657	0.00291019	2.53608	776	0.00193227	0
IPI:IPI00013735.1	0.148424	0.213731	0.130364	0	0	0	0.164173	0.00291741	2.535	777	0.00193476	0
IPI:IPI00021785.2	0.177236	0.191589	0.284477	0	0	0	0.217767	0.00292484	2.5339	778	0.00193725	0
IPI:IPI00177428.1	0.447403	0.630765	0.3794	0	0	0	0.485856	0.00293611	2.53223	779	0.00193974	0
IPI:IPI00019600.3	-0.336669	-0.30381	-0.194362	0	0	0	-0.27828	0.00294182	2.53138	780	0.00194223	0
IPI:IPI00007280.10	-0.191846	-0.263112	-0.332712	0	0	0	-0.262557	0.00296291	2.52828	781	0.00194472	0
IPI:IPI00302238.3	0.497391	0.292128	0.47832	0	0	0	0.422613	0.00296604	2.52782	782	0.00194721	0
IPI:IPI00018208.2	-0.099375	-0.173413	-0.150665	0	0	0	-0.141151	0.00298006	2.52577	783	0.0019497	0
IPI:IPI00299076.1	-0.259524	-0.390875	-0.245292	0	0	0	-0.298564	0.00298567	2.52496	784	0.00195219	0
IPI:IPI00555729.2	0.314718	0.197169	0.340585	0	0	0	0.284157	0.00299277	2.52393	785	0.00195468	0
IPI:IPI00106988.1	0.311574	0.293742	0.181168	0	0	0	0.262161	0.00302231	2.51966	786	0.00195717	0
IPI:IPI00180685.3	-0.195375	-0.172676	-0.28371	0	0	0	-0.217254	0.00303507	2.51783	787	0.00195966	0
IPI:IPI00003386.3	0.291801	0.279847	0.445363	0	0	0	0.339004	0.00313043	2.5044	788	0.00196215	0
IPI:IPI00376317.4	0.204697	0.355943	0.329697	0	0	0	0.296779	0.00313202	2.50418	789	0.00196464	0
IPI:IPI00012202.1	-0.185473	-0.186257	-0.29039	0	0	0	-0.220707	0.00317982	2.4976	790	0.00196713	0
IPI:IPI00412216.2	-0.14006	-0.0905534	-0.159616	0	0	0	-0.130077	0.00318972	2.49625	791	0.00196962	0
IPI:IPI00292894.5	-0.269465	-0.365123	-0.471635	0	0	0	-0.368741	0.0032157	2.49272	792	0.00197211	0
IPI:IPI00018415.1	-0.433534	-0.24838	-0.331746	0	0	0	-0.337886	0.00322327	2.4917	793	0.0019746	0
IPI:IPI00010810.1	0.140016	0.0791536	0.115556	0	0	0	0.111575	0.00322523	2.49144	794	0.00197709	0
IPI:IPI00029111.3	0.140129	0.0991538	0.17488	0	0	0	0.138054	0.00322895	2.49094	795	0.00197958	0
IPI:IPI00003016.4	0.571724	0.931595	0.998844	0	0	0	0.834054	0.00326304	2.48638	796	0.00198207	0
IPI:IPI00037448.3	-0.12702	-0.133209	-0.203674	0	0	0	-0.154634	0.00326392	2.48626	797	0.00198456	0
IPI:IPI00033494.3	-0.0396088	-0.068085	-0.0496471	0	0	0	-0.052447	0.00326441	2.4862	798	0.00198705	0
IPI:IPI00409659.2	0.251737	0.433453	0.31707	0	0	0	0.334087	0.00327003	2.48545	799	0.00198954	0
IPI:IPI00215743.3	-0.142693	-0.190412	-0.249529	0	0	0	-0.194211	0.00327271	2.48509	800	0.00199203	0
IPI:IPI00024163.1	-0.347986	-0.308731	-0.196169	0	0	0	-0.284296	0.00334398	2.47574	801	0.00199452	0
IPI:IPI00019495.1	-0.15312	-0.0943769	-0.166135	0	0	0	-0.137877	0.00334805	2.47521	802	0.00199701	0
IPI:IPI00028520.2	-0.246648	-0.291835	-0.163796	0	0	0	-0.234093	0.00335321	2.47454	803	0.0019995	0
IPI:IPI00396370.6	0.178289	0.170744	0.274349	0	0	0	0.207794	0.00337916	2.47119	804	0.00200199	0
IPI:IPI00014174.1	-0.140641	-0.147104	-0.226239	0	0	0	-0.171328	0.00338932	2.46989	805	0.00200448	0
IPI:IPI00075081.1	-0.176503	-0.309549	-0.292946	0	0	0	-0.259666	0.00343427	2.46417	806	0.00200697	0
IPI:IPI00215965.3	-0.247404	-0.152805	-0.161447	0	0	0	-0.187219	0.0034414	2.46326	807	0.00200946	0
IPI:IPI00027442.4	0.210127	0.136091	0.130615	0	0	0	0.158944	0.00344378	2.46297	808	0.00201195	0
IPI:IPI00782992.3	-0.116086	-0.165225	-0.207025	0	0	0	-0.162779	0.00345425	2.46165	809	0.00201444	0
IPI:IPI00026182.5	-0.330034	-0.321194	-0.51361	0	0	0	-0.388279	0.00346039	2.46087	810	0.00201693	0
IPI:IPI00219568.4	0.299927	0.210265	0.375273	0	0	0	0.295155	0.00346522	2.46027	811	0.00201942	0
IPI:IPI00383670.4	0.75087	1.23962	1.32454	0	0	0	1.10501	0.00347981	2.45844	812	0.00202191	0
IPI:IPI00059762.5	0.28087	0.158368	0.258127	0	0	0	0.232455	0.00348528	2.45776	813	0.0020244	0
IPI:IPI00186966.3	-0.160066	-0.0897099	-0.126887	0	0	0	-0.125554	0.00348593	2.45768	814	0.00202689	0
IPI:IPI00239077.5	-0.21277	-0.276905	-0.156054	0	0	0	-0.215243	0.00351237	2.4544	815	0.00202938	0
IPI:IPI00003824.1	0.277129	0.232861	0.397856	0	0	0	0.302615	0.00357242	2.44704	816	0.00203187	0
IPI:IPI00022095.3	0.254686	0.328494	0.447273	0	0	0	0.343484	0.00360394	2.44322	817	0.00203436	0
IPI:IPI00025616.1	-0.0825441	-0.147044	-0.111822	0	0	0	-0.113803	0.00364651	2.43812	818	0.00203685	0
IPI:IPI00305438.3	-0.263318	-0.405646	-0.248448	0	0	0	-0.305804	0.00364685	2.43808	819	0.00203934	0
IPI:IPI00005793.2	0.117612	0.188239	0.119471	0	0	0	0.141774	0.00365237	2.43743	820	0.00204183	0
IPI:IPI00220014.2	-0.2828	-0.161149	-0.205993	0	0	0	-0.216648	0.00365528	2.43708	821	0.00204432	0
IPI:IPI00019901.1	0.461302	0.30975	0.274865	0	0	0	0.348639	0.00367061	2.43526	822	0.00204681	0
IPI:IPI00221178.1	0.496235	0.754593	0.898747	0	0	0	0.716525	0.00368617	2.43342	823	0.0020493	0
IPI:IPI00030783.1	0.0990917	0.0739022	0.131669	0	0	0	0.101554	0.00371321	2.43025	824	0.00205179	0
IPI:IPI00964761.1	-0.310034	-0.427445	-0.55639	0	0	0	-0.43129	0.00373816	2.42734	825	0.00205428	0
IPI:IPI00479760.7	-0.114493	-0.202864	-0.194878	0	0	0	-0.170745	0.0037651	2.42422	826	0.00205677	0
IPI:IPI00218820.1	-0.261186	-0.144426	-0.233933	0	0	0	-0.213182	0.00377783	2.42276	827	0.00205926	0
IPI:IPI00023640.3	0.390359	0.431262	0.652046	0	0	0	0.491222	0.00377984	2.42253	828	0.00206175	0
IPI:IPI00056334.6	-0.370015	-0.237936	-0.432698	0	0	0	-0.346883	0.00378166	2.42232	829	0.00206424	0
IPI:IPI00295066.4	0.362018	0.227325	0.226481	0	0	0	0.271941	0.00379393	2.42091	830	0.00206673	0
IPI:IPI00033030.2	0.269516	0.22066	0.148183	0	0	0	0.212786	0.00379578	2.4207	831	0.00206922	0
IPI:IPI00292059.2	0.304254	0.187645	0.34017	0	0	0	0.277356	0.00382503	2.41737	832	0.00207171	0
IPI:IPI00412545.4	0.0420486	0.050951	0.0730155	0	0	0	0.0553384	0.00385415	2.41407	833	0.0020742	0
IPI:IPI00032506.2	-0.1246	-0.116086	-0.0693029	0	0	0	-0.10333	0.0038565	2.41381	834	0.00207669	0
IPI:IPI00002649.2	-0.166609	-0.301911	-0.234534	0	0	0	-0.234351	0.00388256	2.41088	835	0.00207918	0
IPI:IPI00783872.2	0.0587465	0.0425091	0.0767993	0	0	0	0.0593516	0.00389897	2.40905	836	0.00208167	0
IPI:IPI00010080.2	-0.0823731	-0.125218	-0.150812	0	0	0	-0.119468	0.00392079	2.40663	837	0.00208416	0
IPI:IPI00333016.6	0.420883	0.250311	0.277018	0	0	0	0.316071	0.00396189	2.4021	838	0.00208665	0
IPI:IPI00022277.3	0.154703	0.0906682	0.163224	0	0	0	0.136198	0.00400795	2.39708	839	0.00208914	0
IPI:IPI00030702.1	-0.0896607	-0.115523	-0.0633792	0	0	0	-0.089521	0.00401044	2.39681	840	0.00209163	0
IPI:IPI00017469.1	1.07654	0.753062	1.37556	0	0	0	1.06839	0.00401849	2.39594	841	0.00209412	0
IPI:IPI00006196.3	-0.180185	-0.135095	-0.099691	0	0	0	-0.138324	0.00403181	2.3945	842	0.00209661	0
IPI:IPI00013475.1	-0.400377	-0.411665	-0.652739	0	0	0	-0.48826	0.00404699	2.39287	843	0.0020991	0
IPI:IPI00465429.3	-0.0949384	-0.107989	-0.058775	0	0	0	-0.0872343	0.00406233	2.39122	844	0.00210159	0
IPI:IPI00006579.1	0.120254	0.102432	0.0652416	0	0	0	0.0959758	0.00407202	2.39019	845	0.00210408	0
IPI:IPI00028911.2	-0.606873	-0.519497	-0.897106	0	0	0	-0.674492	0.00410368	2.38683	846	0.00210657	0
IPI:IPI00103536.4	0.458315	0.30534	0.268072	0	0	0	0.343909	0.00410719	2.38645	847	0.00210906	0
IPI:IPI00023322.2	-0.385377	-0.216129	-0.276321	0	0	0	-0.292609	0.00410971	2.38619	848	0.00211155	0
IPI:IPI00442073.5	-0.276811	-0.165985	-0.178182	0	0	0	-0.206993	0.00413011	2.38404	849	0.00211404	0
IPI:IPI00337415.9	-0.218488	-0.123627	-0.153483	0	0	0	-0.165199	0.00413084	2.38396	850	0.00211653	0
IPI:IPI00221091.9	1.20459	1.31486	2.02454	0	0	0	1.51466	0.00414036	2.38296	851	0.00211902	0
IPI:IPI00020701.5	0.828512	0.504049	0.523917	0	0	0	0.618826	0.00414528	2.38245	852	0.00212151	0
IPI:IPI00004860.2	0.0931325	0.0733581	0.130755	0	0	0	0.0990818	0.00416524	2.38036	853	0.002124	0
IPI:IPI00107122.1	-0.330679	-0.313227	-0.182367	0	0	0	-0.275424	0.00416735	2.38014	854	0.00212649	0
IPI:IPI00216592.2	-0.455296	-0.29918	-0.553943	0	0	0	-0.43614	0.00417867	2.37896	855	0.00212898	0
IPI:IPI00793691.3	0.199955	0.301874	0.370056	0	0	0	0.290628	0.00417983	2.37884	856	0.00213147	0
IPI:IPI00032140.4	0.198637	0.107333	0.161775	0	0	0	0.155915	0.00418237	2.37858	857	0.00213396	0
IPI:IPI00154590.6	0.125544	0.177061	0.230181	0	0	0	0.177595	0.00418242	2.37857	858	0.00213645	0
IPI:IPI00107745.3	-0.337165	-0.285021	-0.181927	0	0	0	-0.268038	0.00418925	2.37786	859	0.00213894	0
IPI:IPI00301305.5	-0.17809	-0.239662	-0.131974	0	0	0	-0.183242	0.00419506	2.37726	860	0.00214143	0
IPI:IPI00056504.1	-0.305792	-0.396452	-0.215286	0	0	0	-0.305844	0.00426432	2.37015	861	0.00214392	0
IPI:IPI00396435.3	-0.083795	-0.0450686	-0.0692924	0	0	0	-0.066052	0.00426637	2.36994	862	0.00214641	0
IPI:IPI00328268.10	-0.150571	-0.271907	-0.263713	0	0	0	-0.22873	0.00427985	2.36857	863	0.0021489	0
IPI:IPI00019376.7	0.100996	0.0975723	0.160748	0	0	0	0.119772	0.004288	2.36775	864	0.00215139	0
IPI:IPI00028931.2	0.167566	0.230476	0.127358	0	0	0	0.175133	0.00429562	2.36697	865	0.00215388	0
IPI:IPI00215914.5	-0.140802	-0.130074	-0.218843	0	0	0	-0.16324	0.00429798	2.36674	866	0.00215637	0
IPI:IPI00914033.3	0.490076	0.35538	0.27061	0	0	0	0.372022	0.00433421	2.36309	867	0.00215886	0
IPI:IPI00328840.9	0.241529	0.129671	0.195541	0	0	0	0.188914	0.00434021	2.36249	868	0.00216135	0
IPI:IPI00148061.3	1.07795	1.22399	0.656433	0	0	0	0.986125	0.00440691	2.35587	869	0.00216384	0
IPI:IPI00217561.2	0.0577017	0.102033	0.069749	0	0	0	0.0764944	0.00445021	2.35162	870	0.00216633	0
IPI:IPI00412579.6	0.109041	0.0821941	0.059024	0	0	0	0.0834198	0.00447192	2.34951	871	0.00216882	0
IPI:IPI00219616.7	0.225531	0.270589	0.144105	0	0	0	0.213408	0.00449021	2.34773	872	0.00217131	0
IPI:IPI00023001.2	0.133587	0.24279	0.174126	0	0	0	0.183501	0.00451365	2.34547	873	0.0021738	0
IPI:IPI00056499.1	0.0856747	0.14907	0.15824	0	0	0	0.130995	0.00455897	2.34113	874	0.00217629	0
IPI:IPI00021888.5	-0.0104629	-0.00565217	-0.00781121	0	0	0	-0.00797543	0.00458475	2.33868	875	0.00217878	0
IPI:IPI00007347.5	0.645258	0.486416	0.8908	0	0	0	0.674158	0.00458935	2.33825	876	0.00218127	0
IPI:IPI00554521.2	0.0246627	0.0395508	0.0465538	0	0	0	0.0369224	0.00462161	2.33521	877	0.00218376	0
IPI:IPI00014398.4	-0.210691	-0.129025	-0.128389	0	0	0	-0.156035	0.00465317	2.33225	878	0.00218625	0
IPI:IPI00056495.3	0.444034	0.246054	0.446585	0	0	0	0.378891	0.00466909	2.33077	879	0.00218875	0
IPI:IPI00304925.5	-0.113232	-0.104486	-0.0606401	0	0	0	-0.092786	0.00467319	2.33039	880	0.00219124	0
IPI:IPI00105598.3	0.147636	0.0785536	0.133099	0	0	0	0.119763	0.00469515	2.32835	881	0.00219373	0
IPI:IPI00152418.2	1.33063	0.726094	1.29999	0	0	0	1.1189	0.00470821	2.32714	882	0.00219622	0
IPI:IPI00010105.1	-0.316157	-0.168971	-0.240114	0	0	0	-0.241747	0.00471598	2.32643	883	0.00219871	0
IPI:IPI00219097.4	-0.364559	-0.488613	-0.262361	0	0	0	-0.371844	0.00472854	2.32527	884	0.0022012	0
IPI:IPI00401829.4	0.731842	0.486516	0.921245	0	0	0	0.713201	0.00478006	2.32057	885	0.00220369	0
IPI:IPI00023542.6	-0.266502	-0.142036	-0.201182	0	0	0	-0.20324	0.00482093	2.31687	886	0.00220618	0
IPI:IPI00843765.1	-0.145713	-0.125848	-0.0766306	0	0	0	-0.116064	0.00482661	2.31636	887	0.00220867	0
IPI:IPI00220219.6	0.101518	0.0541408	0.0948387	0	0	0	0.083499	0.00486556	2.31287	888	0.00221116	0
IPI:IPI00030915.1	0.0401047	0.0633743	0.0370339	0	0	0	0.0468376	0.0048888	2.3108	889	0.00221365	0
IPI:IPI00395694.1	0.174644	0.0923029	0.159182	0	0	0	0.142043	0.0049231	2.30776	890	0.00221614	0
IPI:IPI00383645.3	0.173954	0.0931761	0.127244	0	0	0	0.131458	0.00494523	2.30581	891	0.00221863	0
IPI:IPI00011631.6	-0.145733	-0.243766	-0.278785	0	0	0	-0.222761	0.00501041	2.30013	892	0.00222112	0
IPI:IPI00166153.3	0.423386	0.246687	0.469648	0	0	0	0.379907	0.00501756	2.29951	893	0.00222361	0
IPI:IPI00012268.3	-0.139509	-0.245919	-0.263264	0	0	0	-0.216231	0.00502664	2.29872	894	0.0022261	0
IPI:IPI00029469.1	-0.573953	-0.563147	-0.309626	0	0	0	-0.482242	0.00504477	2.29716	895	0.00222859	0
IPI:IPI00022325.5	-0.815385	-1.38946	-0.865354	0	0	0	-1.0234	0.0050765	2.29444	896	0.00223108	0
IPI:IPI00022276.3	0.359515	0.662171	0.660436	0	0	0	0.560707	0.00507765	2.29434	897	0.00223357	0
IPI:IPI00465370.2	0.342399	0.646605	0.607447	0	0	0	0.53215	0.00509169	2.29314	898	0.00223606	0
IPI:IPI00022796.2	0.103916	0.163985	0.0947079	0	0	0	0.12087	0.00510777	2.29177	899	0.00223855	0
IPI:IPI00000728.3	0.034713	0.0644996	0.063357	0	0	0	0.0541899	0.00511885	2.29083	900	0.00224104	0
IPI:IPI00294903.3	-0.669191	-1.03504	-1.28885	0	0	0	-0.997694	0.00516582	2.28686	901	0.00224353	0
IPI:IPI00027493.1	-0.142129	-0.121518	-0.0736828	0	0	0	-0.112443	0.00516873	2.28662	902	0.00224602	0
IPI:IPI00306960.3	0.0785242	0.051855	0.0438765	0	0	0	0.0580852	0.00517459	2.28612	903	0.00224851	0
IPI:IPI00004408.1	-0.3695	-0.194785	-0.346231	0	0	0	-0.303505	0.00518689	2.28509	904	0.002251	0
IPI:IPI00304935.6	0.853203	0.563434	0.475758	0	0	0	0.630798	0.00522087	2.28226	905	0.00225349	0
IPI:IPI00019540.1	-0.49102	-0.280529	-0.313133	0	0	0	-0.361561	0.00523283	2.28126	906	0.00225598	0
IPI:IPI00221232.9	-0.414976	-0.218248	-0.390771	0	0	0	-0.341332	0.00529006	2.27654	907	0.00225847	0
IPI:IPI00873173.3	-0.535831	-1.03643	-0.907354	0	0	0	-0.826537	0.0052992	2.27579	908	0.00226096	0
IPI:IPI00412752.3	-0.331205	-0.185305	-0.215925	0	0	0	-0.244145	0.00534054	2.27241	909	0.00226345	0
IPI:IPI00215777.1	-0.120609	-0.0621857	-0.104659	0	0	0	-0.0958179	0.00534316	2.2722	910	0.00226594	0
IPI:IPI00302281.1	0.508501	0.752508	0.410834	0	0	0	0.557281	0.00538142	2.2691	911	0.00226843	0
IPI:IPI00013890.2	0.131714	0.0676608	0.109956	0	0	0	0.10311	0.00538716	2.26864	912	0.00227092	0
IPI:IPI00044683.1	0.38497	0.197967	0.310125	0	0	0	0.297687	0.00540485	2.26722	913	0.00227341	0
IPI:IPI00031521.1	0.476157	0.246379	0.367068	0	0	0	0.363201	0.0054227	2.26578	914	0.0022759	0
IPI:IPI00783862.2	0.491323	0.366903	0.256179	0	0	0	0.371469	0.00543668	2.26467	915	0.00227839	0
IPI:IPI00178150.5	-0.0933963	-0.163417	-0.1807	0	0	0	-0.145838	0.00545623	2.26311	916	0.00228088	0
IPI:IPI00034006.1	-0.190239	-0.369068	-0.286288	0	0	0	-0.281865	0.00548832	2.26056	917	0.00228337	0
IPI:IPI00302927.6	0.211434	0.109088	0.192086	0	0	0	0.170869	0.00553143	2.25716	918	0.00228586	0
IPI:IPI00414499.3	0.209935	0.107771	0.186427	0	0	0	0.168044	0.00554343	2.25622	919	0.00228835	0
IPI:IPI00002127.9	0.361853	0.302218	0.184706	0	0	0	0.282926	0.00555505	2.25531	920	0.00229084	0
IPI:IPI00167198.6	0.300911	0.288523	0.493686	0	0	0	0.36104	0.0055586	2.25503	921	0.00229333	0
IPI:IPI00025202.6	-0.174497	-0.175654	-0.0934214	0	0	0	-0.147857	0.00557276	2.25393	922	0.00229582	0
IPI:IPI00384867.4	0.199251	0.15057	0.28372	0	0	0	0.21118	0.0055829	2.25314	923	0.00229831	0
IPI:IPI00020501.1	-0.265878	-0.403391	-0.221718	0	0	0	-0.296996	0.00558294	2.25314	924	0.0023008	0
IPI:IPI00172460.4	0.0813396	0.148887	0.155472	0	0	0	0.128566	0.00559063	2.25254	925	0.00230329	0
IPI:IPI00216691.5	0.0989126	0.108363	0.173325	0	0	0	0.126867	0.00560103	2.25173	926	0.00230578	0
IPI:IPI00018627.3	0.241147	0.151922	0.136702	0	0	0	0.17659	0.0056137	2.25075	927	0.00230827	0
IPI:IPI00028275.2	0.0950006	0.0501252	0.0673989	0	0	0	0.0708416	0.00561372	2.25075	928	0.00231076	0
IPI:IPI00019146.6	-0.151291	-0.0938507	-0.086793	0	0	0	-0.110645	0.00562775	2.24967	929	0.00231325	0
IPI:IPI00014236.7	-0.974712	-0.79984	-0.495766	0	0	0	-0.756772	0.00566065	2.24713	930	0.00231574	0
IPI:IPI00033036.1	-0.15634	-0.208848	-0.296095	0	0	0	-0.220428	0.00566086	2.24712	931	0.00231823	0
IPI:IPI00294501.1	-0.254841	-0.148143	-0.290766	0	0	0	-0.23125	0.00569417	2.24457	932	0.00232072	0
IPI:IPI00152853.3	-0.269891	-0.214427	-0.398577	0	0	0	-0.294298	0.00570824	2.2435	933	0.00232321	0
IPI:IPI00642816.2	0.146755	0.257508	0.287256	0	0	0	0.230507	0.00572131	2.2425	934	0.0023257	0
IPI:IPI00032633.4	0.760487	1.12709	0.606526	0	0	0	0.831368	0.00575086	2.24027	935	0.00232819	0
IPI:IPI00414604.5	1.25734	1.2608	0.667382	0	0	0	1.06184	0.00575434	2.24	936	0.00233068	0
IPI:IPI00000105.4	0.22081	0.298144	0.153853	0	0	0	0.224269	0.00577035	2.2388	937	0.00233317	0
IPI:IPI00294435.9	-0.665818	-0.99171	-0.534756	0	0	0	-0.730762	0.00577167	2.2387	938	0.00233566	0
IPI:IPI00010418.6	-0.238728	-0.173987	-0.333373	0	0	0	-0.248696	0.00579275	2.23712	939	0.00233815	0
IPI:IPI00294578.1	-0.24204	-0.29942	-0.448137	0	0	0	-0.329865	0.00580196	2.23643	940	0.00234064	0
IPI:IPI00007320.3	-0.856875	-0.860018	-0.454063	0	0	0	-0.723652	0.00581343	2.23557	941	0.00234313	0
IPI:IPI00020210.2	0.233863	0.130614	0.148503	0	0	0	0.170993	0.00581636	2.23535	942	0.00234562	0
IPI:IPI00739998.1	0.570416	0.313088	0.370363	0	0	0	0.417956	0.00585319	2.23261	943	0.00234811	0
IPI:IPI00143921.9	-0.147406	-0.199899	-0.282068	0	0	0	-0.209791	0.00587136	2.23126	944	0.0023506	0
IPI:IPI00852891.1	-0.514635	-0.264492	-0.482736	0	0	0	-0.420621	0.00588157	2.23051	945	0.00235309	0
IPI:IPI00640118.3	0.299496	0.595546	0.495497	0	0	0	0.463513	0.00596096	2.22468	946	0.00235558	0
IPI:IPI00007682.2	0.114053	0.213482	0.143585	0	0	0	0.15704	0.00597769	2.22347	947	0.00235807	0
IPI:IPI00019148.1	-0.764781	-0.545881	-0.396798	0	0	0	-0.569153	0.00598125	2.22321	948	0.00236056	0
IPI:IPI00015842.1	-0.155096	-0.289035	-0.192222	0	0	0	-0.212117	0.00603389	2.2194	949	0.00236305	0
IPI:IPI00028004.2	0.421314	0.406544	0.216973	0	0	0	0.348277	0.00611294	2.21375	950	0.00236554	0
IPI:IPI00303812.7	0.084096	0.168064	0.142802	0	0	0	0.131654	0.00611505	2.2136	951	0.00236803	0
IPI:IPI00419237.3	0.289224	0.309036	0.157354	0	0	0	0.251871	0.00612421	2.21295	952	0.00237052	0
IPI:IPI00290462.5	0.0864138	0.171657	0.132628	0	0	0	0.130233	0.00614461	2.21151	953	0.00237301	0
IPI:IPI00015808.3	-0.31143	-0.178847	-0.357487	0	0	0	-0.282588	0.00618129	2.20892	954	0.0023755	0
IPI:IPI00294158.1	0.122744	0.130105	0.214813	0	0	0	0.155887	0.00618138	2.20891	955	0.00237799	0
IPI:IPI00657648.1	-0.154674	-0.0938581	-0.18812	0	0	0	-0.14555	0.00618963	2.20834	956	0.00238048	0
IPI:IPI00294911.1	0.127743	0.163764	0.242049	0	0	0	0.177852	0.00620729	2.2071	957	0.00238297	0
IPI:IPI00025019.3	0.10307	0.207003	0.168563	0	0	0	0.159545	0.0062603	2.20341	958	0.00238546	0
IPI:IPI00291972.2	0.376853	0.409147	0.206325	0	0	0	0.330775	0.00626677	2.20296	959	0.00238795	0
IPI:IPI00021369.1	0.591865	0.487812	0.294452	0	0	0	0.458043	0.00626889	2.20281	960	0.00239044	0
IPI:IPI00021805.1	0.22103	0.352182	0.194665	0	0	0	0.255959	0.00627673	2.20227	961	0.00239293	0
IPI:IPI00299254.4	0.117742	0.204809	0.236472	0	0	0	0.186341	0.00629905	2.20073	962	0.00239542	0
IPI:IPI00218993.1	0.0973491	0.0648832	0.0515968	0	0	0	0.0712764	0.00631786	2.19943	963	0.00239791	0
IPI:IPI00032635.1	-0.273276	-0.260833	-0.455889	0	0	0	-0.329999	0.00636558	2.19616	964	0.0024004	0
IPI:IPI00550021.4	0.0858686	0.173296	0.144956	0	0	0	0.134707	0.00638059	2.19514	965	0.00240289	0
IPI:IPI00022002.6	-0.045903	-0.0840996	-0.0914868	0	0	0	-0.0738298	0.00639777	2.19397	966	0.00240538	0
IPI:IPI00398725.1	-0.58519	-0.4064	-0.802186	0	0	0	-0.597925	0.00640465	2.1935	967	0.00240787	0
IPI:IPI00219383.3	0.286741	0.147392	0.201113	0	0	0	0.211749	0.00643411	2.19151	968	0.00241036	0
IPI:IPI00010796.1	0.0427639	0.0212694	0.0380082	0	0	0	0.0340138	0.00643578	2.1914	969	0.00241285	0
IPI:IPI00164901.2	0.452817	0.37861	0.704767	0	0	0	0.512065	0.00657057	2.1824	970	0.00241534	0
IPI:IPI00027681.1	0.328353	0.334486	0.170595	0	0	0	0.277811	0.00660894	2.17987	971	0.00241783	0
IPI:IPI00033486.2	0.128414	0.260042	0.203832	0	0	0	0.197429	0.0066178	2.17929	972	0.00242032	0
IPI:IPI00007402.3	-0.106155	-0.183869	-0.216065	0	0	0	-0.168696	0.00664687	2.17738	973	0.00242281	0
IPI:IPI00000477.4	-0.111097	-0.109662	-0.189908	0	0	0	-0.136889	0.0066835	2.175	974	0.0024253	0
IPI:IPI00218414.5	0.353311	0.174043	0.277264	0	0	0	0.268206	0.00668436	2.17494	975	0.00242779	0
IPI:IPI00647217.2	0.0818609	0.0641861	0.0402866	0	0	0	0.0621112	0.00671618	2.17288	976	0.00243028	0
IPI:IPI00024414.1	0.679656	0.496351	0.973638	0	0	0	0.716548	0.00672279	2.17245	977	0.00243277	0
IPI:IPI00100160.3	0.0683155	0.0637903	0.0340406	0	0	0	0.0553821	0.00673689	2.17154	978	0.00243526	0
IPI:IPI00258168.9	-0.286914	-0.494838	-0.287217	0	0	0	-0.356323	0.00676834	2.16952	979	0.00243775	0
IPI:IPI00103552.4	-0.466267	-0.34121	-0.669934	0	0	0	-0.49247	0.00678712	2.16831	980	0.00244024	0
IPI:IPI00000821.2	0.423105	0.274732	0.556303	0	0	0	0.418047	0.00678829	2.16824	981	0.00244273	0
IPI:IPI00005198.2	-0.254542	-0.124396	-0.219099	0	0	0	-0.199345	0.00683072	2.16553	982	0.00244522	0
IPI:IPI00022744.5	0.158133	0.127902	0.0772192	0	0	0	0.121085	0.00684052	2.16491	983	0.00244771	0
IPI:IPI00000171.1	-0.283691	-0.141577	-0.269229	0	0	0	-0.231499	0.00685364	2.16408	984	0.0024502	0
IPI:IPI00410657.2	0.208552	0.26773	0.131165	0	0	0	0.202483	0.00688134	2.16233	985	0.00245269	0
IPI:IPI00029628.1	0.771996	0.92461	1.44946	0	0	0	1.04869	0.0069281	2.15939	986	0.00245518	0
IPI:IPI00217519.3	0.276995	0.136157	0.209449	0	0	0	0.207533	0.00696733	2.15693	987	0.00245767	0
IPI:IPI00172421.7	0.173956	0.119453	0.239958	0	0	0	0.177789	0.00696759	2.15692	988	0.00246016	0
IPI:IPI00103142.1	0.109622	0.225443	0.195201	0	0	0	0.176755	0.00700099	2.15484	989	0.00246265	0
IPI:IPI00217814.1	-0.276468	-0.134156	-0.232277	0	0	0	-0.214301	0.00700272	2.15473	990	0.00246514	0
IPI:IPI00018349.5	-0.234314	-0.143576	-0.128178	0	0	0	-0.168689	0.0070093	2.15433	991	0.00246763	0
IPI:IPI00479786.5	-0.16022	-0.304482	-0.196706	0	0	0	-0.220469	0.00702707	2.15323	992	0.00247012	0
IPI:IPI00021728.3	-0.257456	-0.342324	-0.167823	0	0	0	-0.255868	0.00708706	2.14953	993	0.00247261	0
IPI:IPI00006211.4	0.0615556	0.126693	0.0995205	0	0	0	0.0959229	0.00708981	2.14937	994	0.0024751	0
IPI:IPI00009668.3	1.46365	0.8211	0.866627	0	0	0	1.05046	0.00710858	2.14822	995	0.00247759	0
IPI:IPI00017302.4	-0.202783	-0.116673	-0.116906	0	0	0	-0.145454	0.00710864	2.14821	996	0.00248008	0
IPI:IPI00003706.1	-0.229343	-0.264646	-0.128195	0	0	0	-0.207395	0.00712057	2.14749	997	0.00248257	0
IPI:IPI00005719.1	0.235708	0.114764	0.179821	0	0	0	0.176764	0.00719021	2.14326	998	0.00248506	0
IPI:IPI00552715.1	-0.0758992	-0.132615	-0.0765454	0	0	0	-0.0950199	0.00720758	2.14221	999	0.00248755	0
IPI:IPI00014198.3	0.828454	0.422897	0.556865	0	0	0	0.602739	0.00721947	2.14149	1000	0.00249004	0
IPI:IPI00243221.2	0.343495	0.17181	0.337868	0	0	0	0.284391	0.00723056	2.14083	1001	0.00249253	0
IPI:IPI00148063.1	0.284745	0.586545	0.527432	0	0	0	0.466241	0.00723483	2.14057	1002	0.00249502	0
IPI:IPI00431749.2	0.585582	0.296338	0.593713	0	0	0	0.491878	0.00733597	2.13454	1003	0.00249751	0
IPI:IPI00300074.4	0.589483	0.304148	0.618674	0	0	0	0.504102	0.00736267	2.13296	1004	0.0025	0
IPI:IPI00006658.4	0.288294	0.146133	0.194266	0	0	0	0.209564	0.00738478	2.13166	1005	0.00250249	0
IPI:IPI00026516.1	0.271909	0.566889	0.458021	0	0	0	0.432273	0.00738864	2.13144	1006	0.00250498	0
IPI:IPI00455199.3	0.21001	0.129006	0.112961	0	0	0	0.150659	0.00740547	2.13045	1007	0.00250747	0
IPI:IPI00045839.3	-0.412384	-0.197332	-0.34448	0	0	0	-0.318066	0.00743087	2.12896	1008	0.00250996	0
IPI:IPI00218733.6	-0.389609	-0.206518	-0.426749	0	0	0	-0.340959	0.00744318	2.12824	1009	0.00251245	0
IPI:IPI00028570.2	-0.143205	-0.268889	-0.297268	0	0	0	-0.236454	0.00751738	2.12393	1010	0.00251494	0
IPI:IPI00027834.3	-0.0878076	-0.111388	-0.170812	0	0	0	-0.123336	0.00752	2.12378	1011	0.00251743	0
IPI:IPI00025176.1	-0.461975	-0.339722	-0.224704	0	0	0	-0.342134	0.00752067	2.12374	1012	0.00251992	0
IPI:IPI00658000.3	0.122194	0.0925666	0.0589517	0	0	0	0.0912373	0.00752097	2.12373	1013	0.00252241	0
IPI:IPI00032164.1	-0.18512	-0.284131	-0.381997	0	0	0	-0.283749	0.00752966	2.12322	1014	0.0025249	0
IPI:IPI00748360.2	0.373088	0.769418	0.715956	0	0	0	0.619487	0.00754722	2.12221	1015	0.00252739	0
IPI:IPI00007676.3	0.524602	0.344442	0.709975	0	0	0	0.52634	0.007555	2.12177	1016	0.00252988	0
IPI:IPI00007144.1	0.353775	0.400129	0.191584	0	0	0	0.315163	0.00757017	2.12089	1017	0.00253237	0
IPI:IPI00029723.1	-0.397962	-0.204756	-0.258382	0	0	0	-0.287033	0.00757274	2.12075	1018	0.00253486	0
IPI:IPI00013452.11	0.0482591	0.100623	0.0777419	0	0	0	0.0755413	0.00757463	2.12064	1019	0.00253735	0
IPI:IPI00013991.1	-0.197967	-0.27685	-0.398856	0	0	0	-0.291225	0.00757741	2.12048	1020	0.00253984	0
IPI:IPI00008433.4	-0.0411826	-0.0205779	-0.0414048	0	0	0	-0.0343885	0.00759826	2.11929	1021	0.00254233	0
IPI:IPI00031527.1	-0.161965	-0.314219	-0.334546	0	0	0	-0.270243	0.00769202	2.11396	1022	0.00254482	0
IPI:IPI00296259.4	-0.0862605	-0.180522	-0.13929	0	0	0	-0.135358	0.00769816	2.11361	1023	0.00254731	0
IPI:IPI00022305.4	0.109152	0.162404	0.0815571	0	0	0	0.117704	0.0077018	2.11341	1024	0.0025498	0
IPI:IPI00185892.3	0.851258	0.91611	0.44165	0	0	0	0.736339	0.00771964	2.1124	1025	0.00255229	0
IPI:IPI00007847.1	0.177281	0.242401	0.356056	0	0	0	0.258579	0.00776107	2.11008	1026	0.00255478	0
IPI:IPI00302690.5	-0.314707	-0.577774	-0.343761	0	0	0	-0.412081	0.00776826	2.10968	1027	0.00255727	0
IPI:IPI01018712.1	0.768832	0.4031	0.842092	0	0	0	0.671341	0.0077922	2.10834	1028	0.00255976	0
IPI:IPI00411733.4	0.195396	0.105617	0.222439	0	0	0	0.174484	0.00780657	2.10754	1029	0.00256225	0
IPI:IPI00220362.5	0.192463	0.21874	0.360022	0	0	0	0.257075	0.00781144	2.10727	1030	0.00256474	0
IPI:IPI00060287.3	0.107014	0.0584305	0.06337	0	0	0	0.0762717	0.0078128	2.10719	1031	0.00256723	0
IPI:IPI00015905.1	0.0781413	0.159325	0.111602	0	0	0	0.116356	0.00781936	2.10683	1032	0.00256972	0
IPI:IPI00023086.3	-0.104281	-0.195952	-0.219069	0	0	0	-0.173101	0.00782503	2.10651	1033	0.00257221	0
IPI:IPI00183400.8	0.311885	0.502406	0.264022	0	0	0	0.359438	0.00783445	2.10599	1034	0.0025747	0
IPI:IPI00002523.2	-0.26018	-0.123911	-0.233665	0	0	0	-0.205919	0.00783553	2.10593	1035	0.00257719	0
IPI:IPI00302151.3	0.750837	0.394779	0.828314	0	0	0	0.657977	0.00787739	2.10362	1036	0.00257968	0
IPI:IPI00003886.3	0.426954	0.256763	0.545052	0	0	0	0.40959	0.00807249	2.09299	1037	0.00258217	0
IPI:IPI00027851.2	0.225824	0.118225	0.139228	0	0	0	0.161092	0.00808943	2.09208	1038	0.00258466	0
IPI:IPI00072044.3	-0.116693	-0.21779	-0.247951	0	0	0	-0.194145	0.00809495	2.09179	1039	0.00258715	0
IPI:IPI00290461.3	-0.0401747	-0.0412644	-0.072101	0	0	0	-0.05118	0.00809919	2.09156	1040	0.00258964	0
IPI:IPI00414482.3	-0.616438	-0.679106	-0.32132	0	0	0	-0.538955	0.00812675	2.09008	1041	0.00259213	0
IPI:IPI00031461.2	-0.0601087	-0.0572324	-0.103922	0	0	0	-0.0737545	0.0081476	2.08897	1042	0.00259462	0
IPI:IPI00395865.4	-0.4401	-0.217955	-0.294555	0	0	0	-0.317537	0.00819603	2.0864	1043	0.00259711	0
IPI:IPI00002478.1	0.22567	0.154223	0.319413	0	0	0	0.233102	0.00819911	2.08623	1044	0.0025996	0
IPI:IPI00401026.8	1.12486	0.698188	0.582933	0	0	0	0.801993	0.0082452	2.0838	1045	0.00260209	0
IPI:IPI00007084.3	0.18191	0.388351	0.301099	0	0	0	0.290453	0.00831227	2.08028	1046	0.00260458	0
IPI:IPI00296789.2	1.00245	0.996239	1.77844	0	0	0	1.25904	0.00835152	2.07823	1047	0.00260707	0
IPI:IPI00157734.2	-0.109317	-0.235132	-0.195918	0	0	0	-0.180122	0.008363	2.07764	1048	0.00260956	0
IPI:IPI00641579.1	0.128259	0.259475	0.267306	0	0	0	0.218347	0.00839187	2.07614	1049	0.00261205	0
IPI:IPI00337541.3	0.119507	0.0555335	0.101915	0	0	0	0.0923186	0.00841028	2.07519	1050	0.00261454	0
IPI:IPI00555593.1	-0.112409	-0.239226	-0.179371	0	0	0	-0.177002	0.00844646	2.07333	1051	0.00261703	0
IPI:IPI00016925.1	0.127076	0.171554	0.257951	0	0	0	0.185527	0.00846849	2.07219	1052	0.00261952	0
IPI:IPI00413895.4	-0.113815	-0.161274	-0.234895	0	0	0	-0.169995	0.00848523	2.07134	1053	0.00262201	0
IPI:IPI00019599.2	-0.187762	-0.270771	-0.389883	0	0	0	-0.282805	0.00851462	2.06983	1054	0.0026245	0
IPI:IPI00179057.6	0.157978	0.0997461	0.0801178	0	0	0	0.112614	0.00854236	2.06842	1055	0.00262699	0
IPI:IPI00064193.3	-0.130109	-0.268269	-0.269933	0	0	0	-0.22277	0.00859775	2.06562	1056	0.00262948	0
IPI:IPI00335168.9	-0.100208	-0.0572589	-0.124129	0	0	0	-0.0938652	0.00865935	2.06251	1057	0.00263197	0
IPI:IPI00007834.2	0.418313	0.721823	0.389312	0	0	0	0.509816	0.00868296	2.06133	1058	0.00263446	0
IPI:IPI00783908.3	0.0776201	0.126863	0.166983	0	0	0	0.123822	0.00870151	2.06041	1059	0.00263695	0
IPI:IPI00386533.4	0.131803	0.21369	0.109561	0	0	0	0.151684	0.00870547	2.06021	1060	0.00263944	0
IPI:IPI00216348.1	-0.152205	-0.209964	-0.0988658	0	0	0	-0.153678	0.00870833	2.06007	1061	0.00264193	0
IPI:IPI00029722.4	0.316458	0.533968	0.684393	0	0	0	0.511606	0.00870969	2.06	1062	0.00264442	0
IPI:IPI00908968.2	0.141554	0.0649446	0.117222	0	0	0	0.107907	0.00881047	2.055	1063	0.00264691	0
IPI:IPI00554590.1	-0.112777	-0.0930629	-0.0516258	0	0	0	-0.085822	0.00888886	2.05115	1064	0.0026494	0
IPI:IPI00013396.3	0.13511	0.0962889	0.0635699	0	0	0	0.0983229	0.00893653	2.04883	1065	0.00265189	0
IPI:IPI00397376.1	-0.108145	-0.136271	-0.215913	0	0	0	-0.153443	0.00894098	2.04861	1066	0.00265438	0
IPI:IPI00299977.1	-0.159973	-0.30737	-0.183889	0	0	0	-0.217077	0.00895091	2.04813	1067	0.00265687	0
IPI:IPI00031517.1	-0.0891879	-0.118625	-0.0548505	0	0	0	-0.0875544	0.00896357	2.04752	1068	0.00265936	0
IPI:IPI00157790.7	0.00880268	0.0172519	0.0190957	0	0	0	0.0150501	0.00897379	2.04702	1069	0.00266185	0
IPI:IPI00301346.3	0.163649	0.139294	0.0746278	0	0	0	0.125857	0.00904892	2.0434	1070	0.00266434	0
IPI:IPI00003438.2	1.72456	3.66604	3.55526	0	0	0	2.98195	0.00905747	2.04299	1071	0.00266683	0
IPI:IPI00305383.1	0.194911	0.346998	0.190011	0	0	0	0.243973	0.00907443	2.04218	1072	0.00266932	0
IPI:IPI00465294.2	-0.0968787	-0.0945242	-0.0455827	0	0	0	-0.0789952	0.00914065	2.03902	1073	0.00267181	0
IPI:IPI00793199.1	0.591528	0.666862	0.304679	0	0	0	0.521023	0.00915715	2.03824	1074	0.0026743	0
IPI:IPI00289499.3	-0.0453565	-0.0305596	-0.0217003	0	0	0	-0.0325388	0.00920177	2.03613	1075	0.00267679	0
IPI:IPI00305887.1	-0.27431	-0.179341	-0.384663	0	0	0	-0.279438	0.0092386	2.03439	1076	0.00267928	0
IPI:IPI00738655.2	-0.120901	-0.114881	-0.0561324	0	0	0	-0.0973049	0.00924003	2.03433	1077	0.00268177	0
IPI:IPI00219385.3	-0.108109	-0.0835672	-0.0492151	0	0	0	-0.080297	0.00929903	2.03156	1078	0.00268426	0
IPI:IPI00220113.1	-0.0759222	-0.0629284	-0.0343271	0	0	0	-0.0577259	0.00931872	2.03064	1079	0.00268675	0
IPI:IPI00220739.3	-1.31058	-0.59917	-0.988717	0	0	0	-0.966155	0.00932585	2.03031	1080	0.00268924	0
IPI:IPI00239405.4	-0.0972906	-0.176428	-0.215498	0	0	0	-0.163072	0.00937838	2.02787	1081	0.00269173	0
IPI:IPI00030695.1	-0.479849	-0.216845	-0.384552	0	0	0	-0.360415	0.00938984	2.02734	1082	0.00269422	0
IPI:IPI00400948.2	-0.262435	-0.321318	-0.145021	0	0	0	-0.242925	0.00939204	2.02724	1083	0.00269671	0
IPI:IPI00062298.3	0.149281	0.160084	0.280083	0	0	0	0.196483	0.00939536	2.02709	1084	0.0026992	0
IPI:IPI00328118.4	-0.129623	-0.227671	-0.121762	0	0	0	-0.159685	0.00939728	2.027	1085	0.00270169	0
IPI:IPI00304612.9	0.0693895	0.0313263	0.0599616	0	0	0	0.0535591	0.009449	2.02461	1086	0.00270418	0
IPI:IPI00019385.4	0.479423	0.621187	0.976935	0	0	0	0.692515	0.00944944	2.02459	1087	0.00270667	0
IPI:IPI00010466.3	0.249871	0.21932	0.423537	0	0	0	0.297576	0.00945307	2.02443	1088	0.00270916	0
IPI:IPI00186139.8	-0.420482	-0.39649	-0.19351	0	0	0	-0.336827	0.00945728	2.02423	1089	0.00271165	0
IPI:IPI00299507.6	-0.296536	-0.13789	-0.288081	0	0	0	-0.240836	0.00949254	2.02262	1090	0.00271414	0
IPI:IPI00290078.5	0.289266	0.176219	0.145132	0	0	0	0.203539	0.00967761	2.01423	1091	0.00271663	0
IPI:IPI00165041.5	0.256086	0.133577	0.298041	0	0	0	0.229235	0.00968922	2.01371	1092	0.00271912	0
IPI:IPI00018871.2	0.168866	0.23519	0.35515	0	0	0	0.253069	0.009717	2.01247	1093	0.00272161	0
IPI:IPI00016447.5	-0.198624	-0.239245	-0.394865	0	0	0	-0.277578	0.00972353	2.01218	1094	0.0027241	0
IPI:IPI00185374.4	-0.0776734	-0.169751	-0.122118	0	0	0	-0.123181	0.00978274	2.00954	1095	0.00272659	0
IPI:IPI00441498.1	0.0921218	0.141243	0.200101	0	0	0	0.144489	0.00981393	2.00816	1096	0.00272908	0
IPI:IPI00220823.2	0.272003	0.30437	0.524412	0	0	0	0.366929	0.00982615	2.00762	1097	0.00273157	0
IPI:IPI00386754.4	0.288941	0.142343	0.315507	0	0	0	0.24893	0.00985666	2.00627	1098	0.00273406	0
IPI:IPI00002966.2	-0.0945383	-0.0453983	-0.0610009	0	0	0	-0.0669792	0.00987954	2.00526	1099	0.00273655	0
IPI:IPI00549381.5	-0.0873285	-0.139235	-0.192022	0	0	0	-0.139529	0.00990574	2.00411	1100	0.00273904	0
IPI:IPI00386208.1	0.470811	0.821747	0.429573	0	0	0	0.574044	0.00992827	2.00313	1101	0.00274153	0
IPI:IPI00549730.3	-0.0402961	-0.0574311	-0.0857883	0	0	0	-0.0611719	0.00994425	2.00243	1102	0.00274402	0
IPI:IPI00170692.4	0.126347	0.284336	0.232834	0	0	0	0.214506	0.00994713	2.0023	1103	0.00274651	0
IPI:IPI00549762.3	-0.372303	-0.369335	-0.172176	0	0	0	-0.304604	0.0100316	1.99863	1104	0.002749	0
IPI:IPI00290952.7	-0.366539	-0.248346	-0.170715	0	0	0	-0.261867	0.0100337	1.99854	1105	0.00275149	0
IPI:IPI00956382.5	0.412833	0.509399	0.225711	0	0	0	0.382648	0.0100679	1.99706	1106	0.00275398	0
IPI:IPI00002666.3	-0.203923	-0.307097	-0.443009	0	0	0	-0.31801	0.0100816	1.99647	1107	0.00275647	0
IPI:IPI00464952.2	0.323033	0.218879	0.150232	0	0	0	0.230715	0.0100849	1.99633	1108	0.00275896	0
IPI:IPI00021327.3	0.131364	0.06007	0.0924815	0	0	0	0.0946386	0.010091	1.99606	1109	0.00276145	0
IPI:IPI00032355.3	0.356705	0.362158	0.166533	0	0	0	0.295132	0.0101177	1.99492	1110	0.00276394	0
IPI:IPI00003217.3	-0.281002	-0.408777	-0.188223	0	0	0	-0.292668	0.0102022	1.99131	1111	0.00276643	0
IPI:IPI00465439.5	-0.0915078	-0.133212	-0.0613532	0	0	0	-0.0953578	0.0102048	1.9912	1112	0.00276892	0
IPI:IPI00180956.6	-0.102951	-0.0806444	-0.165916	0	0	0	-0.116504	0.0103143	1.98656	1113	0.00277141	0
IPI:IPI00419979.3	0.0919543	0.186745	0.207189	0	0	0	0.161963	0.0103188	1.98637	1114	0.0027739	0
IPI:IPI00945725.1	0.213232	0.443943	0.280455	0	0	0	0.312544	0.0103209	1.98628	1115	0.00277639	0
IPI:IPI00216318.5	-0.141738	-0.0682254	-0.152574	0	0	0	-0.120846	0.010331	1.98586	1116	0.00277888	0
IPI:IPI00300631.3	-0.508612	-0.399018	-0.224273	0	0	0	-0.377301	0.0103627	1.98453	1117	0.00278137	0
IPI:IPI00014298.3	-0.389094	-0.233551	-0.193322	0	0	0	-0.271989	0.0103666	1.98437	1118	0.00278386	0
IPI:IPI00006601.6	-0.0740885	-0.0460135	-0.102439	0	0	0	-0.0741804	0.0103853	1.98358	1119	0.00278635	0
IPI:IPI00001568.1	-0.626282	-0.31551	-0.368168	0	0	0	-0.436653	0.0104393	1.98133	1120	0.00278884	0
IPI:IPI00169325.1	0.318633	0.704389	0.496658	0	0	0	0.50656	0.0104618	1.98039	1121	0.00279133	0
IPI:IPI00007943.1	-0.424959	-0.203567	-0.457035	0	0	0	-0.361854	0.0104878	1.97931	1122	0.00279382	0
IPI:IPI00032955.1	0.172552	0.145194	0.0755501	0	0	0	0.131098	0.0104957	1.97899	1123	0.00279631	0
IPI:IPI00290198.3	0.188066	0.0864141	0.127407	0	0	0	0.133962	0.0105214	1.97793	1124	0.0027988	0
IPI:IPI00787853.2	0.11845	0.229052	0.270759	0	0	0	0.206087	0.0105363	1.97731	1125	0.00280129	0
IPI:IPI00394679.3	-0.162827	-0.257291	-0.362119	0	0	0	-0.260746	0.0105754	1.9757	1126	0.00280378	0
IPI:IPI00642211.3	0.248841	0.120218	0.153843	0	0	0	0.174301	0.0106121	1.9742	1127	0.00280627	0
IPI:IPI00023283.3	0.418487	0.58396	0.26137	0	0	0	0.421272	0.0106316	1.9734	1128	0.00280876	0
IPI:IPI00017895.3	0.323718	0.199326	0.447038	0	0	0	0.323361	0.0106422	1.97297	1129	0.00281125	0
IPI:IPI00061280.7	-0.320325	-0.153718	-0.347701	0	0	0	-0.273915	0.0106676	1.97193	1130	0.00281375	0
IPI:IPI00844090.1	-0.174638	-0.101829	-0.0879301	0	0	0	-0.121466	0.0106778	1.97152	1131	0.00281624	0
IPI:IPI00329332.1	-0.211067	-0.417506	-0.242058	0	0	0	-0.29021	0.0106972	1.97073	1132	0.00281873	0
IPI:IPI00746623.2	0.562492	0.280846	0.330827	0	0	0	0.391388	0.0107305	1.96938	1133	0.00282122	0
IPI:IPI00183699.3	0.202105	0.0954582	0.128458	0	0	0	0.142007	0.0107819	1.9673	1134	0.00282371	0
IPI:IPI00008449.1	0.331324	0.31285	0.597182	0	0	0	0.413785	0.0107824	1.96729	1135	0.0028262	0
IPI:IPI00163505.2	0.157059	0.229223	0.103989	0	0	0	0.163424	0.0107971	1.96669	1136	0.00282869	0
IPI:IPI00790292.3	0.0628158	0.137461	0.138794	0	0	0	0.113023	0.0108083	1.96624	1137	0.00283118	0
IPI:IPI00006510.1	0.313727	0.238998	0.137311	0	0	0	0.230012	0.0108305	1.96535	1138	0.00283367	0
IPI:IPI00065435.4	-0.239244	-0.276667	-0.11987	0	0	0	-0.211927	0.0109692	1.95983	1139	0.00283616	0
IPI:IPI00217872.3	0.0646399	0.132841	0.14886	0	0	0	0.115447	0.0110657	1.95602	1140	0.00283865	0
IPI:IPI00008527.3	0.842586	0.991941	1.69694	0	0	0	1.17716	0.0110889	1.95511	1141	0.00284114	0
IPI:IPI00394809.1	0.214304	0.28072	0.121902	0	0	0	0.205642	0.0111127	1.95418	1142	0.00284363	0
IPI:IPI00064212.2	-0.140641	-0.0693543	-0.160654	0	0	0	-0.12355	0.0111672	1.95206	1143	0.00284612	0
IPI:IPI00152890.1	0.12742	0.296562	0.240381	0	0	0	0.221454	0.0112241	1.94985	1144	0.00284861	0
IPI:IPI00022265.3	0.344336	0.34581	0.155146	0	0	0	0.281764	0.0112423	1.94914	1145	0.0028511	0
IPI:IPI00151358.2	0.417507	0.17937	0.335996	0	0	0	0.310958	0.011245	1.94904	1146	0.00285359	0
IPI:IPI00021808.3	0.33125	0.143796	0.247173	0	0	0	0.24074	0.0113255	1.94594	1147	0.00285608	0
IPI:IPI00012340.1	-0.0703715	-0.158249	-0.155348	0	0	0	-0.12799	0.0113268	1.94589	1148	0.00285857	0
IPI:IPI00302990.4	0.482662	0.448997	0.870764	0	0	0	0.600808	0.011337	1.9455	1149	0.00286106	0
IPI:IPI00166009.2	-0.0938976	-0.194326	-0.116608	0	0	0	-0.134944	0.011351	1.94497	1150	0.00286355	0
IPI:IPI00217357.2	0.424965	0.181999	0.363362	0	0	0	0.323442	0.0113745	1.94407	1151	0.00286604	0
IPI:IPI00022350.4	-0.233087	-0.105972	-0.240458	0	0	0	-0.193173	0.0114639	1.94067	1152	0.00286853	0
IPI:IPI00221035.4	-0.122255	-0.231556	-0.286482	0	0	0	-0.213431	0.0114938	1.93954	1153	0.00287102	0
IPI:IPI00012341.1	-0.274127	-0.337023	-0.143744	0	0	0	-0.251631	0.011502	1.93923	1154	0.00287351	0
IPI:IPI00026969.4	-0.223826	-0.310084	-0.135262	0	0	0	-0.223057	0.0115131	1.93881	1155	0.002876	0
IPI:IPI00150057.6	-0.157134	-0.100113	-0.0725406	0	0	0	-0.109929	0.0115706	1.93665	1156	0.00287849	0
IPI:IPI00102752.2	-0.201169	-0.121758	-0.0956731	0	0	0	-0.139533	0.0117067	1.93157	1157	0.00288098	0
IPI:IPI00395462.4	-0.389703	-0.303816	-0.165676	0	0	0	-0.286398	0.0117925	1.9284	1158	0.00288347	0
IPI:IPI00419531.2	0.0969356	0.0593461	0.136383	0	0	0	0.0975548	0.0118165	1.92751	1159	0.00288596	0
IPI:IPI00106668.5	-0.0430183	-0.0185233	-0.0401317	0	0	0	-0.0338911	0.0118291	1.92705	1160	0.00288845	0
IPI:IPI00024661.5	0.431867	0.409009	0.792484	0	0	0	0.544453	0.0118379	1.92673	1161	0.00289094	0
IPI:IPI00217030.10	0.0898464	0.0819636	0.161851	0	0	0	0.11122	0.0119143	1.92393	1162	0.00289343	0
IPI:IPI00410544.4	-0.447779	-0.424532	-0.193415	0	0	0	-0.355242	0.011918	1.9238	1163	0.00289592	0
IPI:IPI00003881.5	0.0870295	0.206316	0.16657	0	0	0	0.153305	0.0119526	1.92254	1164	0.00289841	0
IPI:IPI00219622.3	0.0699076	0.0602871	0.0294765	0	0	0	0.0532237	0.0120177	1.92018	1165	0.0029009	0
IPI:IPI00030275.5	-0.238221	-0.151218	-0.108585	0	0	0	-0.166008	0.0121393	1.91581	1166	0.00290339	0
IPI:IPI00255052.5	-0.230421	-0.112039	-0.133098	0	0	0	-0.158519	0.0121797	1.91436	1167	0.00290588	0
IPI:IPI00014533.1	-0.262897	-0.167562	-0.119409	0	0	0	-0.183289	0.0121824	1.91427	1168	0.00290837	0
IPI:IPI00014513.1	-0.391262	-0.206188	-0.206452	0	0	0	-0.267967	0.012188	1.91407	1169	0.00291086	0
IPI:IPI00797537.3	-0.110403	-0.217655	-0.119535	0	0	0	-0.149198	0.0121952	1.91381	1170	0.00291335	0
IPI:IPI00303300.3	0.11177	0.266497	0.213972	0	0	0	0.197413	0.0121977	1.91372	1171	0.00291584	0
IPI:IPI00239815.9	0.941387	0.76167	0.393605	0	0	0	0.698887	0.0123004	1.91008	1172	0.00291833	0
IPI:IPI00033349.3	-0.129305	-0.146056	-0.26054	0	0	0	-0.178634	0.0123324	1.90895	1173	0.00292082	0
IPI:IPI00843975.1	-0.203702	-0.0854981	-0.157976	0	0	0	-0.149059	0.012335	1.90886	1174	0.00292331	0
IPI:IPI00294943.1	0.0742351	0.151663	0.177681	0	0	0	0.134526	0.0123479	1.90841	1175	0.0029258	0
IPI:IPI00013676.1	0.262224	0.151153	0.126958	0	0	0	0.180112	0.0124001	1.90657	1176	0.00292829	0
IPI:IPI00221222.7	0.426305	0.511239	0.213063	0	0	0	0.383536	0.012405	1.9064	1177	0.00293078	0
IPI:IPI00743104.2	-0.245753	-0.474112	-0.252539	0	0	0	-0.324135	0.0124379	1.90525	1178	0.00293327	0
IPI:IPI00031650.3	-0.434421	-0.209507	-0.25117	0	0	0	-0.298366	0.0124574	1.90457	1179	0.00293576	0
IPI:IPI00478838.3	0.326808	0.423402	0.177142	0	0	0	0.309117	0.0124963	1.90322	1180	0.00293825	0
IPI:IPI00301561.1	-0.65269	-0.293671	-0.692303	0	0	0	-0.546221	0.0125658	1.90081	1181	0.00294074	0
IPI:IPI00169283.1	-0.40424	-0.217442	-0.206744	0	0	0	-0.276142	0.0125816	1.90026	1182	0.00294323	0
IPI:IPI00299755.4	-0.121737	-0.126125	-0.236613	0	0	0	-0.161492	0.0126751	1.89705	1183	0.00294572	0
IPI:IPI00103247.1	0.0754988	0.156679	0.089725	0	0	0	0.107301	0.0127744	1.89366	1184	0.00294821	0
IPI:IPI00059279.5	-0.0465633	-0.0919431	-0.0496117	0	0	0	-0.0627061	0.0128299	1.89178	1185	0.0029507	0
IPI:IPI00413324.6	0.346368	0.822655	0.597102	0	0	0	0.588708	0.0128501	1.89109	1186	0.00295319	0
IPI:IPI00003406.4	-0.302724	-0.400015	-0.16646	0	0	0	-0.289733	0.0128728	1.89033	1187	0.00295568	0
IPI:IPI00242630.5	0.175768	0.129825	0.0735692	0	0	0	0.126387	0.012881	1.89005	1188	0.00295817	0
IPI:IPI00170770.2	-0.438925	-0.509422	-0.209939	0	0	0	-0.386096	0.0129394	1.88808	1189	0.00296066	0
IPI:IPI00006099.1	-0.381595	-0.449531	-0.184973	0	0	0	-0.3387	0.012953	1.88763	1190	0.00296315	0
IPI:IPI00792065.4	-0.719774	-0.52998	-0.299841	0	0	0	-0.516532	0.0131117	1.88234	1191	0.00296564	0
IPI:IPI00013468.1	0.0353039	0.0430228	0.0176035	0	0	0	0.0319767	0.0131592	1.88077	1192	0.00296813	0
IPI:IPI00020827.1	-0.175097	-0.14989	-0.0717001	0	0	0	-0.132229	0.0131784	1.88014	1193	0.00297062	0
IPI:IPI00376199.4	-0.20191	-0.307992	-0.134248	0	0	0	-0.214716	0.0131944	1.87961	1194	0.00297311	0
IPI:IPI00002270.3	-0.172549	-0.129785	-0.0712834	0	0	0	-0.124539	0.0132298	1.87845	1195	0.0029756	0
IPI:IPI00256861.4	-0.116339	-0.275952	-0.268145	0	0	0	-0.220145	0.0132905	1.87646	1196	0.00297809	0
IPI:IPI00102897.4	0.31927	0.693547	0.414636	0	0	0	0.475818	0.0132917	1.87642	1197	0.00298058	0
IPI:IPI00002901.5	-0.505278	-0.23306	-0.301239	0	0	0	-0.346526	0.0132924	1.8764	1198	0.00298307	0
IPI:IPI00016669.1	0.284288	0.435582	0.189811	0	0	0	0.303227	0.0133022	1.87608	1199	0.00298556	0
IPI:IPI00023584.1	-0.170033	-0.195676	-0.350655	0	0	0	-0.238788	0.0133461	1.87465	1200	0.00298805	0
IPI:IPI00183526.6	0.0894016	0.0368189	0.0815981	0	0	0	0.0692729	0.0133868	1.87332	1201	0.00299054	0
IPI:IPI00220602.6	-0.155063	-0.371373	-0.355231	0	0	0	-0.293889	0.01343	1.87192	1202	0.00299303	0
IPI:IPI00976152.1	0.221024	0.325287	0.505427	0	0	0	0.350579	0.0134735	1.87052	1203	0.00299552	0
IPI:IPI00025818.1	0.230625	0.104139	0.253856	0	0	0	0.196207	0.0135024	1.86959	1204	0.00299801	0
IPI:IPI00009235.3	-0.301468	-0.367928	-0.149239	0	0	0	-0.272878	0.0135235	1.86891	1205	0.0030005	0
IPI:IPI00647650.3	0.223654	0.0974782	0.144473	0	0	0	0.155202	0.013526	1.86883	1206	0.00300299	0
IPI:IPI00477355.3	-0.086266	-0.0388762	-0.0948514	0	0	0	-0.0733312	0.0135506	1.86804	1207	0.00300548	0
IPI:IPI00552452.1	-0.0972845	-0.139658	-0.0585897	0	0	0	-0.0985107	0.0136081	1.8662	1208	0.00300797	0
IPI:IPI00031519.4	-0.0593481	-0.125533	-0.146461	0	0	0	-0.110447	0.0136206	1.8658	1209	0.00301046	0
IPI:IPI00220644.8	0.044454	0.10894	0.0987735	0	0	0	0.0840559	0.0137049	1.86312	1210	0.00301295	0
IPI:IPI00016910.1	-0.281371	-0.11544	-0.205652	0	0	0	-0.200821	0.0138382	1.85892	1211	0.00301544	0
IPI:IPI00180730.1	-0.195301	-0.0859292	-0.122155	0	0	0	-0.134462	0.0139168	1.85646	1212	0.00301793	0
IPI:IPI00019381.4	-0.192431	-0.319854	-0.461328	0	0	0	-0.324538	0.0139295	1.85607	1213	0.00302042	0
IPI:IPI00029267.1	-0.122951	-0.233092	-0.304465	0	0	0	-0.220169	0.0140287	1.85298	1214	0.00302291	0
IPI:IPI00554811.2	-0.206662	-0.283652	-0.115835	0	0	0	-0.20205	0.0140764	1.85151	1215	0.0030254	0
IPI:IPI00607780.2	-0.136922	-0.337296	-0.312926	0	0	0	-0.262381	0.0141835	1.84822	1216	0.00302789	0
IPI:IPI00158615.9	-0.0470342	-0.047649	-0.0923607	0	0	0	-0.062348	0.0142086	1.84745	1217	0.00303038	0
IPI:IPI00745231.3	-0.724301	-1.11427	-0.476035	0	0	0	-0.771536	0.0142184	1.84715	1218	0.00303287	0
IPI:IPI00007940.6	0.321419	0.139985	0.2018	0	0	0	0.221068	0.0142467	1.84628	1219	0.00303536	0
IPI:IPI00015423.1	0.232338	0.580622	0.510344	0	0	0	0.441101	0.0142809	1.84524	1220	0.00303785	0
IPI:IPI00549357.3	-0.604526	-0.354923	-0.274346	0	0	0	-0.411265	0.0144016	1.84159	1221	0.00304034	0
IPI:IPI00011609.4	-0.49993	-1.07036	-0.604691	0	0	0	-0.724994	0.0144295	1.84075	1222	0.00304283	0
IPI:IPI00008569.1	0.223537	0.0947695	0.145768	0	0	0	0.154691	0.0144719	1.83947	1223	0.00304532	0
IPI:IPI00376344.3	-0.0654547	-0.150888	-0.162653	0	0	0	-0.126332	0.0145556	1.83697	1224	0.00304781	0
IPI:IPI00291930.7	0.0973116	0.0674427	0.155612	0	0	0	0.106789	0.0145559	1.83696	1225	0.0030503	0
IPI:IPI00021290.5	0.0526981	0.131093	0.121212	0	0	0	0.101668	0.0145603	1.83683	1226	0.00305279	0
IPI:IPI00044761.4	0.108075	0.0437792	0.102602	0	0	0	0.0848186	0.0145966	1.83575	1227	0.00305528	0
IPI:IPI00000192.3	-0.121868	-0.151501	-0.264792	0	0	0	-0.179387	0.0146243	1.83493	1228	0.00305777	0
IPI:IPI00013976.4	-0.184742	-0.0990946	-0.247654	0	0	0	-0.177163	0.0146714	1.83353	1229	0.00306026	0
IPI:IPI00101924.3	0.224256	0.0894648	0.205219	0	0	0	0.17298	0.0147675	1.83069	1230	0.00306275	0
IPI:IPI00007764.4	0.256936	0.150187	0.368462	0	0	0	0.258528	0.0148213	1.82911	1231	0.00306524	0
IPI:IPI00010248.3	-0.141405	-0.0602358	-0.149945	0	0	0	-0.117195	0.0148565	1.82808	1232	0.00306773	0
IPI:IPI00333015.7	0.12284	0.312942	0.25805	0	0	0	0.231277	0.0149217	1.82618	1233	0.00307022	0
IPI:IPI00028412.1	-0.113592	-0.209018	-0.0995991	0	0	0	-0.140736	0.0149301	1.82594	1234	0.00307271	0
IPI:IPI00220578.3	-0.218855	-0.557978	-0.454054	0	0	0	-0.410296	0.0149724	1.82471	1235	0.0030752	0
IPI:IPI00009301.1	-0.21807	-0.0871292	-0.159328	0	0	0	-0.154842	0.0149844	1.82436	1236	0.00307769	0
IPI:IPI00002203.6	0.712981	0.522955	1.18774	0	0	0	0.807891	0.0150153	1.82347	1237	0.00308018	0
IPI:IPI00022348.2	-0.049131	-0.0276123	-0.0688229	0	0	0	-0.0485221	0.0151311	1.82013	1238	0.00308267	0
IPI:IPI00013808.1	-0.0789211	-0.170794	-0.0956093	0	0	0	-0.115108	0.0151771	1.81881	1239	0.00308516	0
IPI:IPI00165434.4	-0.0984842	-0.0385519	-0.0885571	0	0	0	-0.0751977	0.0154155	1.81204	1240	0.00308765	0
IPI:IPI00006648.4	-0.294561	-0.760235	-0.651876	0	0	0	-0.568891	0.0155566	1.80809	1241	0.00309014	0
IPI:IPI00012828.3	0.0307221	0.0125296	0.0311239	0	0	0	0.0247919	0.0155669	1.8078	1242	0.00309263	0
IPI:IPI00644472.2	-0.349698	-0.139069	-0.248079	0	0	0	-0.245616	0.015621	1.80629	1243	0.00309512	0
IPI:IPI00017303.1	0.0754404	0.168955	0.194798	0	0	0	0.146398	0.015629	1.80607	1244	0.00309761	0
IPI:IPI00018398.4	0.0740657	0.0589836	0.0286642	0	0	0	0.0539045	0.0156327	1.80597	1245	0.0031001	0
IPI:IPI00027258.3	-0.133097	-0.276395	-0.145588	0	0	0	-0.185027	0.0156354	1.80589	1246	0.00310259	0
IPI:IPI00008248.4	-0.11683	-0.265888	-0.156198	0	0	0	-0.179639	0.015759	1.80247	1247	0.00310508	0
IPI:IPI00032959.3	0.104512	0.236218	0.27044	0	0	0	0.203723	0.0157627	1.80237	1248	0.00310757	0
IPI:IPI00013214.2	0.0261286	0.0632988	0.0409764	0	0	0	0.0434679	0.015812	1.80101	1249	0.00311006	0
IPI:IPI00016005.3	0.112243	0.0450115	0.0770621	0	0	0	0.0781055	0.015826	1.80063	1250	0.00311255	0
IPI:IPI00384122.5	-0.0290258	-0.0389434	-0.0151776	0	0	0	-0.0277156	0.0158443	1.80013	1251	0.00311504	0
IPI:IPI00006440.7	0.0618511	0.134905	0.0747039	0	0	0	0.0904867	0.0158828	1.79907	1252	0.00311753	0
IPI:IPI00009960.6	0.098684	0.0387182	0.0713251	0	0	0	0.0695758	0.0159418	1.79746	1253	0.00312002	0
IPI:IPI00165506.4	0.240113	0.135271	0.341515	0	0	0	0.238966	0.01595	1.79724	1254	0.00312251	0
IPI:IPI00219512.2	-0.0530807	-0.108714	-0.13804	0	0	0	-0.0999449	0.0159765	1.79652	1255	0.003125	0
IPI:IPI00465248.5	-0.0509751	-0.0790582	-0.123358	0	0	0	-0.0844636	0.0160114	1.79557	1256	0.00312749	0
IPI:IPI00165357.4	0.247835	0.1795	0.0969004	0	0	0	0.174745	0.0160682	1.79403	1257	0.00312998	0
IPI:IPI00018434.1	-0.243186	-0.62119	-0.444398	0	0	0	-0.436258	0.0161951	1.79062	1258	0.00313247	0
IPI:IPI00026320.1	-0.0356456	-0.0932194	-0.0737321	0	0	0	-0.0675324	0.0162054	1.79034	1259	0.00313496	0
IPI:IPI00747849.2	0.272688	0.150539	0.124389	0	0	0	0.182539	0.0162101	1.79021	1260	0.00313745	0
IPI:IPI00010349.1	0.237573	0.275995	0.10542	0	0	0	0.206329	0.0162103	1.79021	1261	0.00313994	0
IPI:IPI00001159.11	0.103441	0.0564868	0.144464	0	0	0	0.101464	0.0162364	1.78951	1262	0.00314243	0
IPI:IPI00301434.4	0.186219	0.160207	0.34545	0	0	0	0.230625	0.0163589	1.78625	1263	0.00314492	0
IPI:IPI00219018.7	-0.04633	-0.0188883	-0.0484106	0	0	0	-0.0378763	0.0163801	1.78568	1264	0.00314741	0
IPI:IPI00013788.1	-0.169263	-0.0761337	-0.200727	0	0	0	-0.148708	0.0164635	1.78348	1265	0.0031499	0
IPI:IPI00017376.2	1.75819	0.682359	1.26641	0	0	0	1.23565	0.0164857	1.78289	1266	0.00315239	0
IPI:IPI00012788.1	-0.190158	-0.480869	-0.478157	0	0	0	-0.383061	0.0165191	1.78201	1267	0.00315488	0
IPI:IPI00001960.4	-0.0543487	-0.123552	-0.143252	0	0	0	-0.107051	0.0165241	1.78188	1268	0.00315737	0
IPI:IPI00375638.7	-0.978173	-1.22437	-0.463381	0	0	0	-0.888642	0.0166257	1.77922	1269	0.00315986	0
IPI:IPI00291316.5	0.160297	0.289055	0.129964	0	0	0	0.193105	0.0166813	1.77777	1270	0.00316235	0
IPI:IPI00016862.1	0.131948	0.343737	0.252665	0	0	0	0.242783	0.0167036	1.77719	1271	0.00316484	0
IPI:IPI00001541.1	0.374861	0.173151	0.201127	0	0	0	0.249713	0.0167075	1.77709	1272	0.00316733	0
IPI:IPI00024642.2	-0.145274	-0.173685	-0.31884	0	0	0	-0.212599	0.0167424	1.77618	1273	0.00316982	0
IPI:IPI00792753.2	-0.113359	-0.245925	-0.301021	0	0	0	-0.220102	0.016787	1.77503	1274	0.00317231	0
IPI:IPI00297455.6	0.241267	0.180329	0.0919979	0	0	0	0.171198	0.0168056	1.77455	1275	0.0031748	0
IPI:IPI00001632.4	0.310949	0.581767	0.268836	0	0	0	0.387184	0.0168332	1.77383	1276	0.00317729	0
IPI:IPI00029739.5	-0.230841	-0.136487	-0.0985448	0	0	0	-0.155291	0.0168418	1.77361	1277	0.00317978	0
IPI:IPI00619958.3	0.721512	0.644171	1.37417	0	0	0	0.913286	0.0168932	1.77229	1278	0.00318227	0
IPI:IPI00465378.1	0.528102	0.204609	0.522257	0	0	0	0.418323	0.0173306	1.76119	1279	0.00318476	0
IPI:IPI00029472.2	-0.345621	-0.35089	-0.135607	0	0	0	-0.277373	0.0173614	1.76041	1280	0.00318725	0
IPI:IPI00218830.1	0.252734	0.180155	0.096514	0	0	0	0.176468	0.0173964	1.75954	1281	0.00318974	0
IPI:IPI00384061.2	-0.078574	-0.144554	-0.0649286	0	0	0	-0.0960189	0.0174592	1.75798	1282	0.00319223	0
IPI:IPI00848226.1	0.305957	0.270177	0.114071	0	0	0	0.230068	0.0174623	1.7579	1283	0.00319472	0
IPI:IPI00293564.5	0.459647	0.33005	0.174765	0	0	0	0.321487	0.0174834	1.75737	1284	0.00319721	0
IPI:IPI00009922.3	-0.29209	-0.197214	-0.478737	0	0	0	-0.32268	0.0175114	1.75668	1285	0.0031997	0
IPI:IPI00018213.5	-0.167148	-0.0624725	-0.12713	0	0	0	-0.118917	0.017548	1.75577	1286	0.00320219	0
IPI:IPI00556655.1	-0.0290232	-0.0760715	-0.0735515	0	0	0	-0.0595487	0.0175839	1.75488	1287	0.00320468	0
IPI:IPI00164215.5	-0.180368	-0.48504	-0.374231	0	0	0	-0.346546	0.0176562	1.7531	1288	0.00320717	0
IPI:IPI00003269.1	-0.117787	-0.221839	-0.101078	0	0	0	-0.146901	0.0177123	1.75172	1289	0.00320966	0
IPI:IPI00293613.2	1.21372	0.748123	0.494081	0	0	0	0.818641	0.017764	1.75046	1290	0.00321215	0
IPI:IPI00303292.2	-0.281258	-0.166464	-0.117526	0	0	0	-0.188416	0.0177957	1.74968	1291	0.00321464	0
IPI:IPI00306825.3	0.305457	0.695945	0.829292	0	0	0	0.610231	0.0178032	1.7495	1292	0.00321713	0
IPI:IPI00293533.4	-0.161878	-0.189094	-0.0695474	0	0	0	-0.140173	0.0179213	1.74663	1293	0.00321962	0
IPI:IPI00291510.3	-0.184484	-0.0694695	-0.132476	0	0	0	-0.12881	0.017937	1.74625	1294	0.00322211	0
IPI:IPI00940152.1	-0.262093	-0.195826	-0.458456	0	0	0	-0.305458	0.017937	1.74625	1295	0.0032246	0
IPI:IPI00216694.3	0.0742601	0.02994	0.0803332	0	0	0	0.0615111	0.0179498	1.74594	1296	0.00322709	0
IPI:IPI00026691.4	-0.380807	-0.482827	-0.177658	0	0	0	-0.347097	0.0179958	1.74483	1297	0.00322958	0
IPI:IPI00419273.5	0.158152	0.2011	0.0739524	0	0	0	0.144402	0.0180408	1.74375	1298	0.00323207	0
IPI:IPI00020021.3	0.118008	0.110225	0.233676	0	0	0	0.15397	0.018189	1.74019	1299	0.00323456	0
IPI:IPI00217494.2	-0.562626	-0.267071	-0.282085	0	0	0	-0.370594	0.0182125	1.73963	1300	0.00323705	0
IPI:IPI00402007.8	-0.224376	-0.432059	-0.600459	0	0	0	-0.418965	0.0182701	1.73826	1301	0.00323954	0
IPI:IPI00334159.6	0.133153	0.271181	0.360865	0	0	0	0.255066	0.0182806	1.73801	1302	0.00324203	0
IPI:IPI00182728.2	0.262461	0.177946	0.100333	0	0	0	0.180247	0.0183014	1.73752	1303	0.00324452	0
IPI:IPI00175169.3	0.225676	0.134767	0.346224	0	0	0	0.235555	0.0183604	1.73612	1304	0.00324701	0
IPI:IPI00007935.6	0.300085	0.112847	0.294208	0	0	0	0.235714	0.0185315	1.73209	1305	0.0032495	0
IPI:IPI00183508.3	-0.122018	-0.0497497	-0.0731715	0	0	0	-0.0816463	0.0185335	1.73204	1306	0.00325199	0
IPI:IPI00060141.3	0.354941	0.256718	0.614227	0	0	0	0.408629	0.0185876	1.73078	1307	0.00325448	0
IPI:IPI00419373.1	-0.150551	-0.0632928	-0.0862868	0	0	0	-0.100044	0.018596	1.73058	1308	0.00325697	0
IPI:IPI00000875.7	-0.122861	-0.0516874	-0.142747	0	0	0	-0.105765	0.0186771	1.72869	1309	0.00325946	0
IPI:IPI00030243.1	0.224056	0.086737	0.234103	0	0	0	0.181632	0.0187633	1.72669	1310	0.00326195	0
IPI:IPI00019223.3	-0.144242	-0.394698	-0.293039	0	0	0	-0.277326	0.0188864	1.72385	1311	0.00326444	0
IPI:IPI00452747.6	-0.243618	-0.138087	-0.363728	0	0	0	-0.248478	0.018907	1.72338	1312	0.00326693	0
IPI:IPI00010271.3	-0.206633	-0.317377	-0.518134	0	0	0	-0.347381	0.0189328	1.72279	1313	0.00326942	0
IPI:IPI00746165.2	-0.0701024	-0.159381	-0.195046	0	0	0	-0.14151	0.0189682	1.72197	1314	0.00327191	0
IPI:IPI00056386.2	0.118721	0.224152	0.319837	0	0	0	0.220903	0.0190473	1.72017	1315	0.0032744	0
IPI:IPI00000873.3	-0.118091	-0.0441338	-0.117226	0	0	0	-0.0931503	0.0190942	1.7191	1316	0.00327689	0
IPI:IPI00015029.1	0.509863	0.263099	0.23103	0	0	0	0.334664	0.0191164	1.71859	1317	0.00327938	0
IPI:IPI00005490.1	-0.149269	-0.202635	-0.0738301	0	0	0	-0.141911	0.0191357	1.71816	1318	0.00328187	0
IPI:IPI00000051.4	0.459634	0.248876	0.667168	0	0	0	0.458559	0.0191442	1.71796	1319	0.00328436	0
IPI:IPI00071318.1	-0.198116	-0.15879	-0.365996	0	0	0	-0.240968	0.0192262	1.71611	1320	0.00328685	0
IPI:IPI00412792.2	0.112486	0.0437341	0.0710725	0	0	0	0.0757642	0.0192518	1.71553	1321	0.00328934	0
IPI:IPI00000816.1	-0.0882582	-0.0590365	-0.147061	0	0	0	-0.0981186	0.0192581	1.71539	1322	0.00329183	0
IPI:IPI00641582.1	-0.10148	-0.0909785	-0.199186	0	0	0	-0.130548	0.0192818	1.71485	1323	0.00329432	0
IPI:IPI00293464.5	-0.153023	-0.0546135	-0.13079	0	0	0	-0.112809	0.0193372	1.71361	1324	0.00329681	0
IPI:IPI00177968.2	0.0336131	0.0898269	0.090632	0	0	0	0.0713574	0.0194222	1.7117	1325	0.0032993	0
IPI:IPI00032439.1	-0.185743	-0.318276	-0.129736	0	0	0	-0.211252	0.0194522	1.71103	1326	0.00330179	0
IPI:IPI00334927.7	-0.233317	-0.0828056	-0.196042	0	0	0	-0.170722	0.0195645	1.70853	1327	0.00330428	0
IPI:IPI00218546.3	0.0562599	0.153746	0.108655	0	0	0	0.10622	0.0195886	1.708	1328	0.00330677	0
IPI:IPI00012035.2	0.614476	0.821884	0.295442	0	0	0	0.577267	0.0195977	1.7078	1329	0.00330926	0
IPI:IPI00007052.6	-0.254739	-0.346024	-0.124701	0	0	0	-0.241821	0.019677	1.70604	1330	0.00331175	0
IPI:IPI00291093.3	-0.307808	-0.122605	-0.184382	0	0	0	-0.204932	0.0197025	1.70548	1331	0.00331424	0
IPI:IPI00788947.1	0.45291	0.752658	0.298889	0	0	0	0.501486	0.0197029	1.70547	1332	0.00331673	0
IPI:IPI00009057.2	0.0892985	0.209294	0.252816	0	0	0	0.183803	0.0197882	1.70359	1333	0.00331922	0
IPI:IPI00442274.3	-0.164673	-0.166282	-0.345589	0	0	0	-0.225515	0.019841	1.70244	1334	0.00332171	0
IPI:IPI00166528.4	-0.224146	-0.627409	-0.575187	0	0	0	-0.47558	0.0198431	1.70239	1335	0.0033242	0
IPI:IPI00031982.1	0.115242	0.131049	0.0462974	0	0	0	0.0975293	0.0199755	1.6995	1336	0.00332669	0
IPI:IPI00215767.1	0.279486	0.789639	0.70594	0	0	0	0.591689	0.0200197	1.69854	1337	0.00332918	0
IPI:IPI00643152.2	-4.38398	-1.64746	-4.56034	0	0	0	-3.53059	0.0200471	1.69795	1338	0.00333167	0
IPI:IPI00026606.2	-0.262382	-0.0999389	-0.279441	0	0	0	-0.21392	0.020127	1.69622	1339	0.00333416	0
IPI:IPI00106509.3	-0.239162	-0.191482	-0.446104	0	0	0	-0.292249	0.0201275	1.69621	1340	0.00333665	0
IPI:IPI00003865.1	-0.0300429	-0.0658287	-0.0328586	0	0	0	-0.0429101	0.0202057	1.69453	1341	0.00333914	0
IPI:IPI00014439.4	0.279691	0.119524	0.150258	0	0	0	0.183158	0.0202584	1.69339	1342	0.00334163	0
IPI:IPI00016179.1	0.0269036	0.0717583	0.0749858	0	0	0	0.0578826	0.0202943	1.69263	1343	0.00334412	0
IPI:IPI00164434.5	0.399488	0.642986	0.247078	0	0	0	0.429851	0.0203261	1.69195	1344	0.00334661	0
IPI:IPI00219077.4	-0.023427	-0.0571849	-0.067234	0	0	0	-0.049282	0.0204801	1.68867	1345	0.0033491	0
IPI:IPI00440493.2	-0.0424786	-0.0888101	-0.120037	0	0	0	-0.0837751	0.0205039	1.68816	1346	0.00335159	0
IPI:IPI00021997.1	0.224339	0.154966	0.386985	0	0	0	0.25543	0.0205661	1.68685	1347	0.00335408	0
IPI:IPI00063245.3	-0.353389	-0.212964	-0.137735	0	0	0	-0.234696	0.0205852	1.68644	1348	0.00335657	0
IPI:IPI00061114.1	0.151192	0.227197	0.0834488	0	0	0	0.153946	0.0206935	1.68417	1349	0.00335906	0
IPI:IPI00021794.8	0.224597	0.146492	0.375168	0	0	0	0.248752	0.0207139	1.68374	1350	0.00336155	0
IPI:IPI00295313.7	0.145404	0.40873	0.293012	0	0	0	0.282382	0.0207311	1.68338	1351	0.00336404	0
IPI:IPI00029737.1	0.248199	0.179427	0.0878334	0	0	0	0.17182	0.0208524	1.68084	1352	0.00336653	0
IPI:IPI00328932.5	-0.11696	-0.138428	-0.267953	0	0	0	-0.174447	0.0208557	1.68078	1353	0.00336902	0
IPI:IPI01011252.2	0.0908983	0.246849	0.255498	0	0	0	0.197748	0.0208833	1.6802	1354	0.00337151	0
IPI:IPI00024915.3	0.170798	0.466395	0.478597	0	0	0	0.37193	0.0209068	1.67971	1355	0.003374	0
IPI:IPI00032825.2	0.529971	0.182868	0.423784	0	0	0	0.378874	0.021025	1.67726	1356	0.00337649	0
IPI:IPI00012149.1	-0.37164	-0.186107	-0.524514	0	0	0	-0.360754	0.0210715	1.6763	1357	0.00337898	0
IPI:IPI00009822.1	0.0935069	0.0673791	0.166402	0	0	0	0.109096	0.0211658	1.67436	1358	0.00338147	0
IPI:IPI00027255.1	-0.148203	-0.0588114	-0.171164	0	0	0	-0.12606	0.0212356	1.67294	1359	0.00338396	0
IPI:IPI00329036.2	-0.151241	-0.124446	-0.289861	0	0	0	-0.188516	0.0212473	1.6727	1360	0.00338645	0
IPI:IPI00217949.12	-0.0240448	-0.0463551	-0.0674089	0	0	0	-0.0459363	0.0214089	1.66941	1361	0.00338894	0
IPI:IPI00019450.2	0.193024	0.0946882	0.087316	0	0	0	0.125009	0.0214142	1.6693	1362	0.00339143	0
IPI:IPI00007123.1	0.391146	0.252602	0.655353	0	0	0	0.433034	0.0214747	1.66807	1363	0.00339392	0
IPI:IPI00303318.2	-0.945874	-0.482952	-0.411893	0	0	0	-0.613573	0.0214846	1.66787	1364	0.00339641	0
IPI:IPI00329213.2	0.461619	0.158688	0.41748	0	0	0	0.345929	0.0215565	1.66642	1365	0.0033989	0
IPI:IPI00374975.2	-0.446751	-0.269243	-0.170696	0	0	0	-0.295563	0.0215929	1.66569	1366	0.00340139	0
IPI:IPI00031651.1	-0.150824	-0.253197	-0.0972834	0	0	0	-0.167101	0.0217058	1.66342	1367	0.00340388	0
IPI:IPI00007426.1	-0.258537	-0.128072	-0.115109	0	0	0	-0.167239	0.0217454	1.66263	1368	0.00340637	0
IPI:IPI00550090.8	0.725964	0.594203	0.246307	0	0	0	0.522158	0.0217799	1.66194	1369	0.00340886	0
IPI:IPI00295240.6	0.36477	0.165716	0.483819	0	0	0	0.338102	0.0218933	1.65969	1370	0.00341135	0
IPI:IPI00386258.1	-0.0308203	-0.0712895	-0.0907754	0	0	0	-0.0642951	0.0219401	1.65876	1371	0.00341384	0
IPI:IPI00152981.1	0.104162	0.21456	0.0969658	0	0	0	0.138562	0.0219439	1.65869	1372	0.00341633	0
IPI:IPI00032188.3	0.255022	0.155102	0.0961605	0	0	0	0.168761	0.021968	1.65821	1373	0.00341882	0
IPI:IPI00017341.3	0.261869	0.110326	0.13731	0	0	0	0.169835	0.0219854	1.65786	1374	0.00342131	0
IPI:IPI00011126.6	0.1797	0.0680005	0.108491	0	0	0	0.11873	0.022031	1.65697	1375	0.0034238	0
IPI:IPI00477181.2	-0.267555	-0.562199	-0.258409	0	0	0	-0.362721	0.0220536	1.65652	1376	0.00342629	0
IPI:IPI00298281.4	-0.0443881	-0.120396	-0.1296	0	0	0	-0.0981279	0.022077	1.65606	1377	0.00342878	0
IPI:IPI00010882.3	0.303327	0.112443	0.330149	0	0	0	0.24864	0.022203	1.65359	1378	0.00343127	0
IPI:IPI00219219.3	-0.143851	-0.281054	-0.120276	0	0	0	-0.181727	0.0222523	1.65263	1379	0.00343376	0
IPI:IPI00018873.1	-0.0728419	-0.0270691	-0.0798003	0	0	0	-0.0599038	0.0223214	1.65128	1380	0.00343625	0
IPI:IPI00090327.1	0.249431	0.480922	0.203141	0	0	0	0.311164	0.0223298	1.65112	1381	0.00343875	0
IPI:IPI00023004.7	0.10382	0.27039	0.308528	0	0	0	0.227579	0.0223394	1.65093	1382	0.00344124	0
IPI:IPI00935516.1	-0.246924	-0.199653	-0.474387	0	0	0	-0.306988	0.0223582	1.65056	1383	0.00344373	0
IPI:IPI00024062.2	-0.236641	-0.0800241	-0.181105	0	0	0	-0.165923	0.0223714	1.65031	1384	0.00344622	0
IPI:IPI00013968.1	0.184028	0.0617502	0.14793	0	0	0	0.131236	0.0223948	1.64985	1385	0.00344871	0
IPI:IPI00023728.1	0.214985	0.0968696	0.103574	0	0	0	0.138476	0.0224517	1.64875	1386	0.0034512	0
IPI:IPI00022462.2	0.154966	0.138585	0.0521856	0	0	0	0.115245	0.0224628	1.64854	1387	0.00345369	0
IPI:IPI00301518.6	-0.231801	-0.225713	-0.0801081	0	0	0	-0.179207	0.0224676	1.64844	1388	0.00345618	0
IPI:IPI00878669.2	-0.0243352	-0.0548405	-0.0721465	0	0	0	-0.0504407	0.0225756	1.64636	1389	0.00345867	0
IPI:IPI00170786.1	0.0535625	0.125748	0.159914	0	0	0	0.113075	0.0226155	1.64559	1390	0.00346116	0
IPI:IPI00031554.1	0.343152	0.897991	0.525465	0	0	0	0.588869	0.0226248	1.64542	1391	0.00346365	0
IPI:IPI00455268.4	0.344492	0.692746	0.301254	0	0	0	0.446164	0.0227503	1.64301	1392	0.00346614	0
IPI:IPI00030919.3	-0.267217	-0.1325	-0.116208	0	0	0	-0.171975	0.0228831	1.64048	1393	0.00346863	0
IPI:IPI00151462.3	0.106778	0.22508	0.101872	0	0	0	0.144577	0.0229698	1.63884	1394	0.00347112	0
IPI:IPI00465045.2	-0.0987118	-0.0341318	-0.0986417	0	0	0	-0.0771618	0.0230352	1.63761	1395	0.00347361	0
IPI:IPI00549666.1	-0.532015	-0.273006	-0.223092	0	0	0	-0.342704	0.0231818	1.63485	1396	0.0034761	0
IPI:IPI00328753.1	-0.0810117	-0.112586	-0.204954	0	0	0	-0.132851	0.0233217	1.63224	1397	0.00347859	0
IPI:IPI00220271.3	0.211606	0.302981	0.542949	0	0	0	0.352512	0.0234224	1.63037	1398	0.00348108	0
IPI:IPI00056494.5	0.572186	1.69656	1.21358	0	0	0	1.16078	0.0234916	1.62909	1399	0.00348357	0
IPI:IPI00396171.4	-0.155519	-0.0830976	-0.237306	0	0	0	-0.158641	0.0235547	1.62792	1400	0.00348606	0
IPI:IPI00941811.1	-0.170346	-0.085158	-0.248714	0	0	0	-0.168073	0.0236129	1.62685	1401	0.00348855	0
IPI:IPI00218725.3	0.130753	0.12356	0.0436466	0	0	0	0.0993196	0.0236268	1.6266	1402	0.00349104	0
IPI:IPI00401676.6	-0.0887145	-0.0473427	-0.135422	0	0	0	-0.0904932	0.0236527	1.62612	1403	0.00349353	0
IPI:IPI00218342.11	-0.0341667	-0.10379	-0.0799071	0	0	0	-0.0726214	0.023685	1.62553	1404	0.00349602	0
IPI:IPI00852685.1	0.0260169	0.045803	0.0728037	0	0	0	0.0482079	0.0236865	1.6255	1405	0.00349851	0
IPI:IPI00021248.1	0.137188	0.394635	0.409162	0	0	0	0.313662	0.0237822	1.62375	1406	0.003501	0
IPI:IPI00009688.1	0.161118	0.105795	0.0560321	0	0	0	0.107648	0.0238644	1.62225	1407	0.00350349	0
IPI:IPI00013894.1	0.0648701	0.0954282	0.0325698	0	0	0	0.0642894	0.0239593	1.62053	1408	0.00350598	0
IPI:IPI00152708.4	0.294854	0.202587	0.0999277	0	0	0	0.199123	0.0240783	1.61837	1409	0.00350847	0
IPI:IPI00329679.3	-0.175077	-0.0958288	-0.273199	0	0	0	-0.181368	0.0241103	1.6178	1410	0.00351096	0
IPI:IPI00872797.2	-0.992698	-0.80457	-0.321741	0	0	0	-0.706336	0.0241244	1.61754	1411	0.00351345	0
IPI:IPI00983555.1	0.0895658	0.173408	0.0709002	0	0	0	0.111291	0.0242183	1.61586	1412	0.00351594	0
IPI:IPI00294696.4	-0.243351	-0.582216	-0.293091	0	0	0	-0.372886	0.0242391	1.61548	1413	0.00351843	0
IPI:IPI00028366.2	0.362297	0.255234	0.120976	0	0	0	0.246169	0.024313	1.61416	1414	0.00352092	0
IPI:IPI00012102.1	0.441158	0.142825	0.388417	0	0	0	0.324133	0.0243158	1.61411	1415	0.00352341	0
IPI:IPI00306046.1	0.0820033	0.117571	0.0393555	0	0	0	0.0796434	0.0243946	1.61271	1416	0.0035259	0
IPI:IPI00237671.9	0.149408	0.0490371	0.110013	0	0	0	0.102819	0.0244153	1.61234	1417	0.00352839	0
IPI:IPI00031655.1	0.449046	0.268308	0.163503	0	0	0	0.293619	0.0244319	1.61204	1418	0.00353088	0
IPI:IPI00304189.6	-0.146023	-0.106219	-0.0480279	0	0	0	-0.10009	0.024504	1.61076	1419	0.00353337	0
IPI:IPI00166010.6	0.24081	0.180246	0.453589	0	0	0	0.291548	0.0245053	1.61074	1420	0.00353586	0
IPI:IPI00554723.5	-0.116368	-0.200019	-0.0740739	0	0	0	-0.130154	0.0245117	1.61063	1421	0.00353835	0
IPI:IPI00301058.5	-0.117008	-0.0775603	-0.206093	0	0	0	-0.133554	0.0246015	1.60904	1422	0.00354084	0
IPI:IPI00027397.3	-0.0555983	-0.147	-0.0825865	0	0	0	-0.0950615	0.0247573	1.6063	1423	0.00354333	0
IPI:IPI00006079.1	-0.242426	-0.147656	-0.0865204	0	0	0	-0.158867	0.0248322	1.60499	1424	0.00354582	0
IPI:IPI00010400.1	0.0407447	0.0454062	0.0945036	0	0	0	0.0602182	0.0248515	1.60465	1425	0.00354831	0
IPI:IPI00019169.3	-0.202402	-0.0683572	-0.207615	0	0	0	-0.159458	0.0249236	1.60339	1426	0.0035508	0
IPI:IPI00181391.9	-0.111927	-0.164986	-0.0552952	0	0	0	-0.110736	0.0249755	1.60249	1427	0.00355329	0
IPI:IPI00012545.2	-0.217245	-0.244695	-0.0782943	0	0	0	-0.180078	0.0249794	1.60242	1428	0.00355578	0
IPI:IPI00036742.6	-0.203185	-0.480961	-0.235532	0	0	0	-0.306559	0.0249963	1.60212	1429	0.00355827	0
IPI:IPI00333619.4	0.0508788	0.150474	0.155578	0	0	0	0.118977	0.0250997	1.60033	1430	0.00356076	0
IPI:IPI00005040.1	-0.188527	-0.0830838	-0.0875027	0	0	0	-0.119705	0.0254385	1.59451	1431	0.00356325	0
IPI:IPI00032851.1	0.130695	0.40636	0.299134	0	0	0	0.27873	0.0254866	1.59369	1432	0.00356574	0
IPI:IPI00025178.3	0.307752	0.129406	0.405909	0	0	0	0.281022	0.0255284	1.59298	1433	0.00356823	0
IPI:IPI00657642.3	0.154901	0.35577	0.16635	0	0	0	0.225674	0.0257037	1.59	1434	0.00357072	0
IPI:IPI00456887.2	-0.0268113	-0.0810099	-0.0547946	0	0	0	-0.0542053	0.0257259	1.58963	1435	0.00357321	0
IPI:IPI00011229.1	0.088853	0.0708669	0.175434	0	0	0	0.111718	0.0257924	1.58851	1436	0.0035757	0
IPI:IPI00008219.1	0.366365	0.263133	0.118048	0	0	0	0.249182	0.0258219	1.58801	1437	0.00357819	0
IPI:IPI00032958.3	-0.188686	-0.269328	-0.0876079	0	0	0	-0.181874	0.0258238	1.58798	1438	0.00358068	0
IPI:IPI00027233.3	0.236264	0.0739875	0.202249	0	0	0	0.170833	0.025875	1.58712	1439	0.00358317	0
IPI:IPI00056496.1	-0.420675	-0.218281	-0.166128	0	0	0	-0.268361	0.0258908	1.58686	1440	0.00358566	0
IPI:IPI00328257.5	-0.0214518	-0.00748486	-0.0237538	0	0	0	-0.0175635	0.0259268	1.58625	1441	0.00358815	0
IPI:IPI00013830.1	-0.13542	-0.305155	-0.139234	0	0	0	-0.193269	0.0259567	1.58575	1442	0.00359064	0
IPI:IPI00221117.3	0.540857	0.176108	0.375136	0	0	0	0.364034	0.0259946	1.58512	1443	0.00359313	0
IPI:IPI00031558.3	0.633416	0.567769	0.198918	0	0	0	0.466701	0.0260242	1.58462	1444	0.00359562	0
IPI:IPI00014232.1	-0.108233	-0.0741842	-0.19726	0	0	0	-0.126559	0.026072	1.58383	1445	0.00359811	0
IPI:IPI00479523.6	-0.387162	-0.480202	-0.1499	0	0	0	-0.339088	0.0260936	1.58347	1446	0.0036006	0
IPI:IPI00031410.1	0.0340181	0.107991	0.0819102	0	0	0	0.0746397	0.0261556	1.58243	1447	0.00360309	0
IPI:IPI00004488.2	0.282498	0.667427	0.893397	0	0	0	0.614441	0.0261613	1.58234	1448	0.00360558	0
IPI:IPI00074148.6	-0.0202955	-0.0139427	-0.0370775	0	0	0	-0.0237719	0.0261803	1.58203	1449	0.00360807	0
IPI:IPI00299524.2	0.094228	0.043366	0.134541	0	0	0	0.0907115	0.0263216	1.57969	1450	0.00361056	0
IPI:IPI00012199.1	0.0784482	0.0386673	0.117463	0	0	0	0.0781927	0.0263526	1.57918	1451	0.00361305	0
IPI:IPI00296190.4	0.159146	0.0493078	0.136627	0	0	0	0.115027	0.0264382	1.57777	1452	0.00361554	0
IPI:IPI00297040.2	-0.109685	-0.0722734	-0.0361942	0	0	0	-0.0727175	0.0265972	1.57516	1453	0.00361803	0
IPI:IPI00396378.3	-0.161811	-0.240737	-0.0785735	0	0	0	-0.160374	0.0266461	1.57437	1454	0.00362052	0
IPI:IPI00028055.4	0.0988599	0.0315898	0.069517	0	0	0	0.0666556	0.0267021	1.57345	1455	0.00362301	0
IPI:IPI00294810.4	-0.336039	-0.106768	-0.238708	0	0	0	-0.227172	0.0267945	1.57195	1456	0.0036255	0
IPI:IPI00554469.1	-0.885956	-0.338539	-0.467961	0	0	0	-0.564152	0.0268955	1.57032	1457	0.00362799	0
IPI:IPI00156374.6	0.789684	0.423037	0.29794	0	0	0	0.503553	0.0269601	1.56928	1458	0.00363048	0
IPI:IPI00101600.5	-0.266852	-0.167702	-0.0897316	0	0	0	-0.174762	0.0270308	1.56814	1459	0.00363297	0
IPI:IPI00185919.3	0.14172	0.0469645	0.0912009	0	0	0	0.093295	0.0270715	1.56749	1460	0.00363546	0
IPI:IPI00299517.3	-0.447366	-0.225333	-0.177122	0	0	0	-0.283274	0.0271774	1.56579	1461	0.00363795	0
IPI:IPI00014301.3	0.304273	0.996503	0.806149	0	0	0	0.702308	0.0272374	1.56484	1462	0.00364044	0
IPI:IPI00163496.12	-0.192787	-0.421979	-0.182626	0	0	0	-0.265797	0.027245	1.56471	1463	0.00364293	0
IPI:IPI00016801.1	0.0773747	0.225207	0.252856	0	0	0	0.185146	0.027307	1.56373	1464	0.00364542	0
IPI:IPI00003923.1	0.0313753	0.102368	0.0923867	0	0	0	0.0753766	0.0273504	1.56304	1465	0.00364791	0
IPI:IPI00290039.7	0.087661	0.111106	0.0339479	0	0	0	0.0775717	0.0273621	1.56285	1466	0.0036504	0
IPI:IPI00297572.6	0.244144	0.308237	0.093985	0	0	0	0.215455	0.0274416	1.56159	1467	0.00365289	0
IPI:IPI00011454.1	0.233421	0.0817333	0.136213	0	0	0	0.150455	0.0274941	1.56076	1468	0.00365538	0
IPI:IPI00165261.6	-0.127975	-0.222085	-0.371692	0	0	0	-0.240584	0.0275198	1.56036	1469	0.00365787	0
IPI:IPI00170796.1	0.111466	0.290797	0.366256	0	0	0	0.256173	0.0275235	1.5603	1470	0.00366036	0
IPI:IPI00299573.12	0.19614	0.117636	0.336437	0	0	0	0.216738	0.0276137	1.55888	1471	0.00366285	0
IPI:IPI00007089.1	0.802488	0.400048	1.23086	0	0	0	0.811132	0.0277469	1.55679	1472	0.00366534	0
IPI:IPI00032780.2	-0.27317	-0.220793	-0.553411	0	0	0	-0.349125	0.027756	1.55664	1473	0.00366783	0
IPI:IPI00216139.3	0.0883462	0.0866288	0.0275593	0	0	0	0.0675114	0.0278221	1.55561	1474	0.00367032	0
IPI:IPI00023186.5	0.0968344	0.0688702	0.183267	0	0	0	0.116324	0.0278255	1.55556	1475	0.00367281	0
IPI:IPI00945818.2	-0.107118	-0.198452	-0.0730286	0	0	0	-0.1262	0.0280314	1.55236	1476	0.0036753	0
IPI:IPI00027831.1	0.379877	0.130249	0.432532	0	0	0	0.314219	0.0280364	1.55228	1477	0.00367779	0
IPI:IPI00020984.2	0.0508371	0.0554627	0.0168306	0	0	0	0.0410434	0.0280494	1.55208	1478	0.00368028	0
IPI:IPI00043598.2	0.309166	0.0940616	0.230525	0	0	0	0.211251	0.0282578	1.54886	1479	0.00368277	0
IPI:IPI00909465.2	-0.169467	-0.157064	-0.0513284	0	0	0	-0.125953	0.0282994	1.54822	1480	0.00368526	0
IPI:IPI00013160.2	-0.205496	-0.5257	-0.262463	0	0	0	-0.33122	0.0283439	1.54754	1481	0.00368775	0
IPI:IPI00215768.3	0.692704	0.499661	1.32796	0	0	0	0.840109	0.028368	1.54717	1482	0.00369024	0
IPI:IPI00014197.2	-0.225559	-0.112298	-0.0882493	0	0	0	-0.142036	0.0284353	1.54614	1483	0.00369273	0
IPI:IPI00297211.1	-0.284748	-0.0856814	-0.261184	0	0	0	-0.210538	0.028499	1.54517	1484	0.00369522	0
IPI:IPI00005202.2	0.309117	0.938298	0.583726	0	0	0	0.610381	0.0285268	1.54475	1485	0.00369771	0
IPI:IPI00103165.3	0.34867	0.173117	0.538383	0	0	0	0.35339	0.028552	1.54436	1486	0.0037002	0
IPI:IPI00218775.2	0.184848	0.446307	0.208129	0	0	0	0.279761	0.0286035	1.54358	1487	0.00370269	0
IPI:IPI00479877.4	-0.0289066	-0.087469	-0.096768	0	0	0	-0.0710479	0.0287058	1.54203	1488	0.00370518	0
IPI:IPI00023560.1	-0.139942	-0.196904	-0.375886	0	0	0	-0.237578	0.0287746	1.54099	1489	0.00370767	0
IPI:IPI00024664.1	-0.133361	-0.177299	-0.0532398	0	0	0	-0.1213	0.0288351	1.54008	1490	0.00371016	0
IPI:IPI00025700.2	-0.171651	-0.365011	-0.545917	0	0	0	-0.36086	0.028852	1.53982	1491	0.00371265	0
IPI:IPI00914566.2	0.314107	0.120705	0.158297	0	0	0	0.197703	0.0288545	1.53979	1492	0.00371514	0
IPI:IPI00008483.1	-0.435981	-0.323858	-0.131243	0	0	0	-0.297027	0.0288933	1.5392	1493	0.00371763	0
IPI:IPI00004655.1	-0.0997729	-0.0655281	-0.182611	0	0	0	-0.115971	0.0289237	1.53875	1494	0.00372012	0
IPI:IPI00150963.3	-0.220006	-0.612514	-0.748402	0	0	0	-0.526974	0.0292013	1.5346	1495	0.00372261	0
IPI:IPI00031836.3	-0.089023	-0.187523	-0.0752861	0	0	0	-0.117277	0.0294339	1.53115	1496	0.0037251	0
IPI:IPI00060627.2	-0.0775496	-0.191191	-0.0897267	0	0	0	-0.119489	0.02946	1.53077	1497	0.00372759	0
IPI:IPI00060545.5	-0.460828	-0.268409	-0.791905	0	0	0	-0.507047	0.0294692	1.53063	1498	0.00373008	0
IPI:IPI00470478.5	0.125384	0.0600742	0.191394	0	0	0	0.125617	0.0295528	1.5294	1499	0.00373257	0
IPI:IPI00020530.1	1.3873	0.647677	0.564197	0	0	0	0.866393	0.0295906	1.52885	1500	0.00373506	0
IPI:IPI00026689.4	-0.289603	-0.100954	-0.346511	0	0	0	-0.24569	0.0296327	1.52823	1501	0.00373755	0
IPI:IPI00010120.4	-0.326817	-0.15772	-0.128651	0	0	0	-0.204396	0.0297019	1.52722	1502	0.00374004	0
IPI:IPI00411706.1	0.0700986	0.173103	0.235962	0	0	0	0.159721	0.0298293	1.52536	1503	0.00374253	0
IPI:IPI00429689.3	-0.157578	-0.0526467	-0.181257	0	0	0	-0.130494	0.0298766	1.52467	1504	0.00374502	0
IPI:IPI00009976.1	-0.35952	-0.104854	-0.282304	0	0	0	-0.248893	0.029894	1.52442	1505	0.00374751	0
IPI:IPI00033907.1	-0.182745	-0.33858	-0.55868	0	0	0	-0.360001	0.0298988	1.52435	1506	0.00375	0
IPI:IPI00440177.1	-0.192007	-0.186761	-0.0572805	0	0	0	-0.14535	0.0299656	1.52338	1507	0.00375249	0
IPI:IPI00010951.2	-0.0603591	-0.149028	-0.0691531	0	0	0	-0.0928468	0.0301635	1.52052	1508	0.00375498	0
IPI:IPI00301421.5	-0.730991	-0.237947	-0.442866	0	0	0	-0.470602	0.0301917	1.52011	1509	0.00375747	0
IPI:IPI00156032.6	0.272932	0.427108	0.134365	0	0	0	0.278135	0.0302246	1.51964	1510	0.00375996	0
IPI:IPI00183414.16	-0.32741	-0.269604	-0.685247	0	0	0	-0.42742	0.0302685	1.51901	1511	0.00376245	0
IPI:IPI00034010.3	0.223386	0.0644148	0.196847	0	0	0	0.161549	0.0303384	1.51801	1512	0.00376494	0
IPI:IPI00019888.1	-0.24504	-0.355294	-0.106893	0	0	0	-0.235742	0.0304815	1.51596	1513	0.00376743	0
IPI:IPI00000861.1	0.0761083	0.210905	0.110633	0	0	0	0.132549	0.0305352	1.5152	1514	0.00376992	0
IPI:IPI00020567.3	-0.0821646	-0.116946	-0.0348138	0	0	0	-0.0779748	0.0306158	1.51405	1515	0.00377241	0
IPI:IPI00396627.1	-0.0581755	-0.0900114	-0.0278909	0	0	0	-0.0586926	0.0307137	1.51267	1516	0.0037749	0
IPI:IPI00221231.3	0.125524	0.302413	0.425664	0	0	0	0.284533	0.0308871	1.51022	1517	0.00377739	0
IPI:IPI00026904.2	0.0952657	0.335212	0.280889	0	0	0	0.237122	0.0309551	1.50927	1518	0.00377988	0
IPI:IPI00027626.3	-0.140128	-0.0612037	-0.0593496	0	0	0	-0.0868938	0.0309661	1.50911	1519	0.00378237	0
IPI:IPI00220301.5	-0.0784807	-0.276976	-0.247711	0	0	0	-0.201056	0.0313817	1.50332	1520	0.00378486	0
IPI:IPI00004344.1	-0.690248	-0.256113	-0.344548	0	0	0	-0.430303	0.0314159	1.50285	1521	0.00378735	0
IPI:IPI00337741.4	0.13266	0.412754	0.470492	0	0	0	0.338635	0.031498	1.50172	1522	0.00378984	0
IPI:IPI00183781.4	0.378123	0.11053	0.375743	0	0	0	0.288132	0.0315364	1.50119	1523	0.00379233	0
IPI:IPI00103087.2	0.616622	0.545662	0.173754	0	0	0	0.445346	0.031589	1.50046	1524	0.00379482	0
IPI:IPI00045396.3	-0.119661	-0.112813	-0.271666	0	0	0	-0.168047	0.031639	1.49978	1525	0.00379731	0
IPI:IPI00032313.1	0.0659622	0.226939	0.224215	0	0	0	0.172372	0.0316913	1.49906	1526	0.0037998	0
IPI:IPI00178375.3	-0.541756	-0.21522	-0.249194	0	0	0	-0.33539	0.0317985	1.49759	1527	0.00380229	0
IPI:IPI00303207.3	0.0486211	0.1445	0.08042	0	0	0	0.0911803	0.0318599	1.49676	1528	0.00380478	0
IPI:IPI00304692.1	0.329149	0.231917	0.0956041	0	0	0	0.21889	0.0319245	1.49588	1529	0.00380727	0
IPI:IPI00162563.6	0.0185208	0.0662728	0.0577658	0	0	0	0.0475198	0.0319356	1.49573	1530	0.00380976	0
IPI:IPI00073713.3	0.169813	0.447872	0.215625	0	0	0	0.27777	0.0320623	1.494	1531	0.00381225	0
IPI:IPI00102069.5	-0.0802857	-0.22331	-0.113891	0	0	0	-0.139162	0.0321883	1.4923	1532	0.00381474	0
IPI:IPI00026167.5	0.206012	0.611928	0.337678	0	0	0	0.385206	0.0322262	1.49179	1533	0.00381723	0
IPI:IPI00027454.5	-0.176743	-0.431109	-0.190183	0	0	0	-0.266012	0.0323131	1.49062	1534	0.00381972	0
IPI:IPI00465431.8	0.735542	0.220819	0.477855	0	0	0	0.478072	0.0323592	1.49	1535	0.00382221	0
IPI:IPI00004974.2	-0.102331	-0.146539	-0.286503	0	0	0	-0.178457	0.0324372	1.48896	1536	0.0038247	0
IPI:IPI00719051.4	0.169427	0.203927	0.0563519	0	0	0	0.143235	0.0324711	1.4885	1537	0.00382719	0
IPI:IPI00019870.1	-0.265311	-0.0748437	-0.256735	0	0	0	-0.198963	0.032793	1.48422	1538	0.00382968	0
IPI:IPI00215919.5	-0.197252	-0.0592324	-0.126414	0	0	0	-0.127633	0.0328059	1.48405	1539	0.00383217	0
IPI:IPI00923547.1	0.176036	0.155125	0.390119	0	0	0	0.240427	0.0328419	1.48357	1540	0.00383466	0
IPI:IPI00409671.3	-0.160648	-0.123453	-0.0445253	0	0	0	-0.109542	0.0329119	1.48265	1541	0.00383715	0
IPI:IPI00182406.4	-0.0379212	-0.110799	-0.0589698	0	0	0	-0.0692298	0.0329937	1.48157	1542	0.00383964	0
IPI:IPI00020418.1	-0.0506867	-0.0493651	-0.118343	0	0	0	-0.0727983	0.0330164	1.48127	1543	0.00384213	0
IPI:IPI00294955.3	0.105912	0.113462	0.259495	0	0	0	0.159623	0.0331051	1.48011	1544	0.00384462	0
IPI:IPI00549789.5	-0.163094	-0.164418	-0.0463795	0	0	0	-0.12463	0.0333672	1.47668	1545	0.00384711	0
IPI:IPI00103654.2	-0.206088	-0.0583653	-0.144957	0	0	0	-0.13647	0.0333911	1.47637	1546	0.0038496	0
IPI:IPI00020004.3	-0.344273	-0.105823	-0.208675	0	0	0	-0.21959	0.0335311	1.47455	1547	0.00385209	0
IPI:IPI00045550.4	-0.375908	-0.367924	-0.105033	0	0	0	-0.282955	0.0335481	1.47433	1548	0.00385458	0
IPI:IPI00017334.1	0.0284698	0.0477093	0.0148141	0	0	0	0.030331	0.0335723	1.47402	1549	0.00385707	0
IPI:IPI00007304.1	-0.30686	-0.0937976	-0.34631	0	0	0	-0.248989	0.0337028	1.47233	1550	0.00385956	0
IPI:IPI00013877.2	0.0866274	0.0890759	0.0247098	0	0	0	0.0668043	0.0337858	1.47127	1551	0.00386205	0
IPI:IPI00011268.2	0.174168	0.243673	0.0680447	0	0	0	0.161962	0.0338043	1.47103	1552	0.00386454	0
IPI:IPI00008085.5	0.223453	0.143758	0.423265	0	0	0	0.263492	0.0338733	1.47014	1553	0.00386703	0
IPI:IPI00003482.1	0.0455186	0.120634	0.164865	0	0	0	0.110339	0.0339388	1.4693	1554	0.00386952	0
IPI:IPI00031708.1	1.46273	1.02648	0.410666	0	0	0	0.966626	0.0339411	1.46927	1555	0.00387201	0
IPI:IPI00247871.2	0.270129	0.0774789	0.28169	0	0	0	0.209766	0.033944	1.46924	1556	0.0038745	0
IPI:IPI00023126.2	-0.272597	-0.0994725	-0.132287	0	0	0	-0.168119	0.0339677	1.46893	1557	0.00387699	0
IPI:IPI00023510.1	-0.131607	-0.410242	-0.231986	0	0	0	-0.257945	0.0339901	1.46865	1558	0.00387948	0
IPI:IPI00924816.1	0.0430541	0.158975	0.122939	0	0	0	0.108323	0.034102	1.46722	1559	0.00388197	0
IPI:IPI00251989.2	0.226872	0.166455	0.462126	0	0	0	0.285151	0.0341293	1.46687	1560	0.00388446	0
IPI:IPI00154473.5	0.169277	0.394331	0.161112	0	0	0	0.241574	0.0341403	1.46673	1561	0.00388695	0
IPI:IPI00017448.1	-0.0930999	-0.0312272	-0.0495998	0	0	0	-0.0579756	0.0341772	1.46626	1562	0.00388944	0
IPI:IPI00032460.3	0.0570652	0.212823	0.171639	0	0	0	0.147176	0.034235	1.46553	1563	0.00389193	0
IPI:IPI00301994.6	0.230948	0.376445	0.113015	0	0	0	0.240136	0.0344461	1.46286	1564	0.00389442	0
IPI:IPI00015897.2	0.0353261	0.129702	0.0953195	0	0	0	0.0867826	0.0346141	1.46075	1565	0.00389691	0
IPI:IPI00902614.2	0.119826	0.25974	0.0981102	0	0	0	0.159225	0.0347193	1.45943	1566	0.0038994	0
IPI:IPI00940864.2	0.261336	0.17456	0.0741008	0	0	0	0.169999	0.0347669	1.45883	1567	0.00390189	0
IPI:IPI00181911.4	-0.186851	-0.338293	-0.108977	0	0	0	-0.211374	0.0348594	1.45768	1568	0.00390438	0
IPI:IPI00026530.4	-0.217888	-0.0602701	-0.152431	0	0	0	-0.14353	0.0348649	1.45761	1569	0.00390687	0
IPI:IPI00021338.2	0.0444926	0.106272	0.157872	0	0	0	0.102879	0.0348789	1.45744	1570	0.00390936	0
IPI:IPI00221240.3	-0.0743213	-0.123259	-0.227386	0	0	0	-0.141655	0.0348947	1.45724	1571	0.00391185	0
IPI:IPI00009694.1	-1.33787	-0.677373	-0.460527	0	0	0	-0.825256	0.0352573	1.45275	1572	0.00391434	0
IPI:IPI00014938.3	0.129082	0.0837537	0.0368528	0	0	0	0.0832295	0.0353238	1.45193	1573	0.00391683	0
IPI:IPI00470596.3	-0.622583	-0.173885	-0.419439	0	0	0	-0.405302	0.0353753	1.4513	1574	0.00391932	0
IPI:IPI00032387.1	0.0775891	0.0345232	0.120702	0	0	0	0.0776049	0.0355457	1.44921	1575	0.00392181	0
IPI:IPI00299526.7	-0.404365	-0.120387	-0.460951	0	0	0	-0.328568	0.0355817	1.44877	1576	0.0039243	0
IPI:IPI00007797.3	0.192392	0.108407	0.0602965	0	0	0	0.120365	0.0355821	1.44877	1577	0.00392679	0
IPI:IPI00171611.7	0.244826	0.0938122	0.345675	0	0	0	0.228105	0.035637	1.4481	1578	0.00392928	0
IPI:IPI00025318.1	-0.141667	-0.230222	-0.067589	0	0	0	-0.146493	0.0356578	1.44785	1579	0.00393177	0
IPI:IPI00333067.3	0.347257	0.0924255	0.333151	0	0	0	0.257611	0.0356896	1.44746	1580	0.00393426	0
IPI:IPI00295857.7	-0.0361597	-0.0533003	-0.0147065	0	0	0	-0.0347221	0.0358676	1.4453	1581	0.00393675	0
IPI:IPI00219129.10	-0.180986	-0.243991	-0.0647189	0	0	0	-0.163232	0.0359154	1.44472	1582	0.00393924	0
IPI:IPI00219029.3	0.0520225	0.0370145	0.013996	0	0	0	0.0343443	0.0360189	1.44347	1583	0.00394173	0
IPI:IPI00642164.1	-0.282014	-0.18819	-0.55534	0	0	0	-0.341848	0.0360782	1.44276	1584	0.00394422	0
IPI:IPI00465152.2	0.31074	1.09918	1.19873	0	0	0	0.869552	0.0363684	1.43928	1585	0.00394671	0
IPI:IPI00554777.2	0.109864	0.41438	0.299594	0	0	0	0.274613	0.0364731	1.43803	1586	0.0039492	0
IPI:IPI00844215.1	-0.387249	-0.21783	-0.119555	0	0	0	-0.241545	0.03659	1.43664	1587	0.00395169	0
IPI:IPI00219852.2	-0.0155077	-0.0315161	-0.0108779	0	0	0	-0.0193006	0.0366826	1.43554	1588	0.00395418	0
IPI:IPI00419585.9	-0.119139	-0.06843	-0.217646	0	0	0	-0.135072	0.0368077	1.43406	1589	0.00395667	0
IPI:IPI00440932.1	-0.26749	-0.309646	-0.0788526	0	0	0	-0.218663	0.0368725	1.4333	1590	0.00395916	0
IPI:IPI00332511.5	-0.0837873	-0.0763255	-0.0214557	0	0	0	-0.0605228	0.0369411	1.43249	1591	0.00396165	0
IPI:IPI00027438.2	0.178159	0.331221	0.105399	0	0	0	0.204926	0.0369556	1.43232	1592	0.00396414	0
IPI:IPI00550191.2	-0.281153	-0.448546	-0.126991	0	0	0	-0.285563	0.0370938	1.4307	1593	0.00396663	0
IPI:IPI00022256.3	0.204793	0.612712	0.308573	0	0	0	0.375359	0.037414	1.42697	1594	0.00396912	0
IPI:IPI00030098.5	0.367069	0.172767	0.602639	0	0	0	0.380825	0.037506	1.4259	1595	0.00397161	0
IPI:IPI00302458.10	0.0545232	0.216332	0.175495	0	0	0	0.148784	0.0375662	1.4252	1596	0.0039741	0
IPI:IPI00215995.1	0.120065	0.0684686	0.220111	0	0	0	0.136215	0.0376566	1.42416	1597	0.00397659	0
IPI:IPI00064328.3	0.0736836	0.136428	0.243046	0	0	0	0.151052	0.0378202	1.42228	1598	0.00397908	0
IPI:IPI00030023.3	-0.0221114	-0.0882602	-0.072197	0	0	0	-0.0608562	0.0378398	1.42205	1599	0.00398157	0
IPI:IPI00514832.2	-0.124787	-0.0756659	-0.237098	0	0	0	-0.14585	0.0379261	1.42106	1600	0.00398406	0
IPI:IPI00414717.1	-0.0552723	-0.176425	-0.0947398	0	0	0	-0.108812	0.0380229	1.41995	1601	0.00398655	0
IPI:IPI00880007.2	-0.105509	-0.0479156	-0.170647	0	0	0	-0.108024	0.0381375	1.41865	1602	0.00398904	0
IPI:IPI00022697.3	0.564202	0.179057	0.29772	0	0	0	0.346993	0.0381385	1.41864	1603	0.00399153	0
IPI:IPI00651653.2	0.156338	0.0530931	0.20916	0	0	0	0.13953	0.0382319	1.41757	1604	0.00399402	0
IPI:IPI00215918.3	-0.206085	-0.0510092	-0.180748	0	0	0	-0.145947	0.0384505	1.4151	1605	0.00399651	0
IPI:IPI00456359.1	0.167127	0.320795	0.102331	0	0	0	0.196751	0.0385097	1.41443	1606	0.003999	0
IPI:IPI00219484.1	0.497554	0.41041	1.11689	0	0	0	0.674952	0.0385949	1.41347	1607	0.00400149	0
IPI:IPI00029484.1	-0.575237	-0.933094	-0.260362	0	0	0	-0.589564	0.038637	1.413	1608	0.00400398	0
IPI:IPI00045207.2	-0.0725256	-0.241913	-0.135211	0	0	0	-0.149883	0.0387311	1.41194	1609	0.00400647	0
IPI:IPI00008603.1	-0.0980049	-0.396784	-0.316716	0	0	0	-0.270502	0.0388029	1.41114	1610	0.00400896	0
IPI:IPI00181997.10	0.075615	0.30832	0.264507	0	0	0	0.216148	0.038877	1.41031	1611	0.00401145	0
IPI:IPI00176221.7	0.261555	0.101662	0.387721	0	0	0	0.250312	0.039001	1.40892	1612	0.00401394	0
IPI:IPI00022239.7	0.318815	0.732101	0.27323	0	0	0	0.441382	0.0390051	1.40888	1613	0.00401643	0
IPI:IPI00655650.2	-0.0673545	-0.260313	-0.180057	0	0	0	-0.169242	0.0390056	1.40887	1614	0.00401892	0
IPI:IPI00748303.3	-0.18526	-0.0878456	-0.0637687	0	0	0	-0.112292	0.0390316	1.40858	1615	0.00402141	0
IPI:IPI00022300.5	1.11109	0.445482	0.448991	0	0	0	0.66852	0.0391219	1.40758	1616	0.0040239	0
IPI:IPI00020771.4	0.148874	0.0726	0.253494	0	0	0	0.158323	0.0391815	1.40692	1617	0.00402639	0
IPI:IPI00003935.6	0.102826	0.146815	0.304875	0	0	0	0.184838	0.0394332	1.40414	1618	0.00402888	0
IPI:IPI00024776.1	0.0826283	0.16898	0.0562017	0	0	0	0.102603	0.0394349	1.40412	1619	0.00403137	0
IPI:IPI00001891.1	-0.0580407	-0.0140865	-0.0500563	0	0	0	-0.0407278	0.0394444	1.40402	1620	0.00403386	0
IPI:IPI00003348.3	0.689089	0.167574	0.563069	0	0	0	0.473244	0.0394616	1.40383	1621	0.00403635	0
IPI:IPI00419643.1	-0.128795	-0.173193	-0.0430788	0	0	0	-0.115022	0.0394687	1.40375	1622	0.00403884	0
IPI:IPI00334276.6	-0.0749073	-0.126736	-0.0357841	0	0	0	-0.0791425	0.0397631	1.40052	1623	0.00404133	0
IPI:IPI00027350.3	0.0835699	0.0250536	0.103841	0	0	0	0.0708216	0.040008	1.39785	1624	0.00404382	0
IPI:IPI00013789.5	-0.292133	-0.0800961	-0.333337	0	0	0	-0.235189	0.0400279	1.39764	1625	0.00404631	0
IPI:IPI00329208.3	-0.0980974	-0.280309	-0.128344	0	0	0	-0.168917	0.0400907	1.39696	1626	0.0040488	0
IPI:IPI00297084.7	-0.0540105	-0.177693	-0.0950588	0	0	0	-0.108921	0.0401495	1.39632	1627	0.00405129	0
IPI:IPI00028618.2	0.173093	0.102902	0.331609	0	0	0	0.202534	0.0401727	1.39607	1628	0.00405378	0
IPI:IPI00002552.2	0.137614	0.420995	0.206345	0	0	0	0.254985	0.0404284	1.39331	1629	0.00405627	0
IPI:IPI00297241.4	-0.374039	-0.243373	-0.0972806	0	0	0	-0.238231	0.0407258	1.39013	1630	0.00405876	0
IPI:IPI00302925.4	0.0603767	0.135361	0.222341	0	0	0	0.13936	0.0408231	1.38909	1631	0.00406125	0
IPI:IPI00152542.4	0.225733	0.139728	0.444343	0	0	0	0.269935	0.040855	1.38876	1632	0.00406375	0
IPI:IPI00384089.2	0.088437	0.374315	0.308885	0	0	0	0.257212	0.0409657	1.38758	1633	0.00406624	0
IPI:IPI00162330.3	-0.267143	-0.0692754	-0.172404	0	0	0	-0.169607	0.0412073	1.38503	1634	0.00406873	0
IPI:IPI00027444.1	0.173861	0.169443	0.433475	0	0	0	0.258926	0.0412876	1.38418	1635	0.00407122	0
IPI:IPI00006666.1	0.0457067	0.142564	0.0702271	0	0	0	0.0861659	0.0414023	1.38298	1636	0.00407371	0
IPI:IPI00024255.2	-0.442068	-0.175454	-0.174137	0	0	0	-0.263886	0.0414735	1.38223	1637	0.0040762	0
IPI:IPI00646007.1	-0.104692	-0.0947729	-0.25203	0	0	0	-0.150498	0.0415603	1.38132	1638	0.00407869	0
IPI:IPI00059242.3	-0.390469	-0.179262	-0.133285	0	0	0	-0.234338	0.0415806	1.38111	1639	0.00408118	0
IPI:IPI00001672.1	0.379673	0.198486	0.688013	0	0	0	0.422058	0.0418182	1.37863	1640	0.00408367	0
IPI:IPI00007909.6	-0.145611	-0.189157	-0.0445405	0	0	0	-0.126436	0.0418952	1.37784	1641	0.00408616	0
IPI:IPI00470528.5	-0.669328	-0.337329	-0.207808	0	0	0	-0.404822	0.0421572	1.37513	1642	0.00408865	0
IPI:IPI00299116.3	2.0126	1.96697	0.476308	0	0	0	1.48529	0.0422573	1.3741	1643	0.00409114	0
IPI:IPI00296353.9	-0.127816	-0.26885	-0.0878188	0	0	0	-0.161495	0.0423327	1.37332	1644	0.00409363	0
IPI:IPI00418658.4	0.130288	0.493786	0.302085	0	0	0	0.308719	0.0423637	1.37301	1645	0.00409612	0
IPI:IPI00872292.1	-0.381289	-0.134127	-0.167182	0	0	0	-0.227533	0.0425111	1.3715	1646	0.00409861	0
IPI:IPI00028159.1	-0.278604	-0.0923201	-0.129964	0	0	0	-0.166963	0.0425608	1.37099	1647	0.0041011	0
IPI:IPI00329605.6	-0.325332	-0.141235	-0.115429	0	0	0	-0.193998	0.0425814	1.37078	1648	0.00410359	0
IPI:IPI00029324.1	-0.138757	-0.229426	-0.452751	0	0	0	-0.273645	0.0426874	1.3697	1649	0.00410608	0
IPI:IPI00026970.4	-0.0768969	-0.0973352	-0.0224329	0	0	0	-0.065555	0.042702	1.36955	1650	0.00410857	0
IPI:IPI00305305.3	-0.408126	-0.100477	-0.435564	0	0	0	-0.314722	0.0428156	1.3684	1651	0.00411106	0
IPI:IPI00008530.1	0.0227326	0.0631525	0.0930014	0	0	0	0.0596288	0.042876	1.36779	1652	0.00411355	0
IPI:IPI00022648.2	0.0437126	0.068265	0.0172588	0	0	0	0.0430788	0.0430265	1.36626	1653	0.00411604	0
IPI:IPI00016249.4	-0.228803	-0.0523629	-0.180245	0	0	0	-0.153804	0.0431219	1.3653	1654	0.00411853	0
IPI:IPI00023875.5	0.796167	0.623771	0.182357	0	0	0	0.534099	0.043151	1.36501	1655	0.00412102	0
IPI:IPI00298991.9	-0.0889797	-0.199617	-0.335078	0	0	0	-0.207892	0.043185	1.36467	1656	0.00412351	0
IPI:IPI00793443.2	-0.0307298	-0.0384492	-0.0881136	0	0	0	-0.0524308	0.043414	1.36237	1657	0.004126	0
IPI:IPI00023647.4	0.0339489	0.126372	0.151135	0	0	0	0.103819	0.043615	1.36036	1658	0.00412849	0
IPI:IPI00003831.4	-0.175242	-0.260433	-0.0631038	0	0	0	-0.16626	0.0436936	1.35958	1659	0.00413098	0
IPI:IPI00298520.4	0.215713	0.083422	0.334978	0	0	0	0.211371	0.0437032	1.35949	1660	0.00413347	0
IPI:IPI00306436.1	0.0695666	0.241603	0.307204	0	0	0	0.206125	0.0437201	1.35932	1661	0.00413596	0
IPI:IPI00000877.1	-0.0814679	-0.0236486	-0.104508	0	0	0	-0.069875	0.0438859	1.35767	1662	0.00413845	0
IPI:IPI00003704.4	0.0454398	0.187224	0.201671	0	0	0	0.144778	0.0439139	1.3574	1663	0.00414094	0
IPI:IPI00009950.1	-0.0266035	-0.115962	-0.0860047	0	0	0	-0.07619	0.0440484	1.35607	1664	0.00414343	0
IPI:IPI00002232.2	0.114647	0.0413426	0.171353	0	0	0	0.109114	0.0441417	1.35515	1665	0.00414592	0
IPI:IPI00784161.1	-0.183196	-0.0579262	-0.252033	0	0	0	-0.164385	0.0444198	1.35242	1666	0.00414841	0
IPI:IPI00019463.3	0.176436	0.0390104	0.157608	0	0	0	0.124351	0.0445241	1.35141	1667	0.0041509	0
IPI:IPI00398576.3	-0.276308	-0.52099	-0.148921	0	0	0	-0.315406	0.0446037	1.35063	1668	0.00415339	0
IPI:IPI00440727.1	-0.0564877	-0.0826386	-0.0195201	0	0	0	-0.0528821	0.0446434	1.35024	1669	0.00415588	0
IPI:IPI00003519.1	0.0703808	0.0174089	0.0790777	0	0	0	0.0556225	0.0447276	1.34942	1670	0.00415837	0
IPI:IPI00019205.1	-0.12314	-0.397297	-0.192147	0	0	0	-0.237528	0.0447856	1.34886	1671	0.00416086	0
IPI:IPI00742670.2	-0.254128	-0.180165	-0.554263	0	0	0	-0.329519	0.0449747	1.34703	1672	0.00416335	0
IPI:IPI00005792.2	0.745965	2.27737	3.23165	0	0	0	2.08499	0.0450162	1.34663	1673	0.00416584	0
IPI:IPI00414197.3	-0.120917	-0.0993878	-0.284532	0	0	0	-0.168279	0.0450746	1.34607	1674	0.00416833	0
IPI:IPI00012575.1	-0.0136745	-0.0619788	-0.0578481	0	0	0	-0.0445004	0.0450764	1.34605	1675	0.00417082	0
IPI:IPI00021266.1	0.179037	0.0585502	0.0813756	0	0	0	0.106321	0.045131	1.34552	1676	0.00417331	0
IPI:IPI00216048.9	-0.212976	-0.0844235	-0.34053	0	0	0	-0.212643	0.0451853	1.345	1677	0.0041758	0
IPI:IPI00014624.2	-0.165894	-0.116117	-0.0382974	0	0	0	-0.106769	0.0452123	1.34474	1678	0.00417829	0
IPI:IPI00003842.3	-0.143712	-0.220294	-0.461264	0	0	0	-0.27509	0.0452299	1.34457	1679	0.00418078	0
IPI:IPI00003527.5	0.111584	0.264473	0.0927119	0	0	0	0.156257	0.0453169	1.34374	1680	0.00418327	0
IPI:IPI00470467.5	0.364312	0.268071	0.0819133	0	0	0	0.238099	0.0453517	1.34341	1681	0.00418576	0
IPI:IPI00023876.4	0.0475791	0.0369572	0.010489	0	0	0	0.0316751	0.0453651	1.34328	1682	0.00418825	0
IPI:IPI00216951.2	0.0274393	0.125654	0.114969	0	0	0	0.0893542	0.0453709	1.34322	1683	0.00419074	0
IPI:IPI00032853.1	0.636252	0.466282	0.143001	0	0	0	0.415178	0.0454709	1.34227	1684	0.00419323	0
IPI:IPI00007927.4	-0.0458609	-0.0108866	-0.0303314	0	0	0	-0.0290263	0.0455149	1.34185	1685	0.00419572	0
IPI:IPI00291006.2	0.0326694	0.112327	0.0575066	0	0	0	0.067501	0.0455379	1.34163	1686	0.00419821	0
IPI:IPI00744711.2	0.240319	0.0589075	0.151274	0	0	0	0.150167	0.0455919	1.34111	1687	0.0042007	0
IPI:IPI00100453.7	-0.108249	-0.161895	-0.0381154	0	0	0	-0.102753	0.0455978	1.34106	1688	0.00420319	0
IPI:IPI00016334.2	-0.17706	-0.15659	-0.0383036	0	0	0	-0.123985	0.0456084	1.34095	1689	0.00420568	0
IPI:IPI00295940.4	-0.219127	-0.569598	-0.217617	0	0	0	-0.335447	0.0456891	1.34019	1690	0.00420817	0
IPI:IPI00033561.3	-0.0380204	-0.143425	-0.175531	0	0	0	-0.118992	0.045699	1.34009	1691	0.00421066	0
IPI:IPI00007211.3	0.281992	0.354952	0.0770708	0	0	0	0.238005	0.0458647	1.33852	1692	0.00421315	0
IPI:IPI00019640.1	-0.235286	-0.145401	-0.482333	0	0	0	-0.287673	0.04612	1.33611	1693	0.00421564	0
IPI:IPI00100463.1	-0.296568	-0.180396	-0.0736491	0	0	0	-0.183538	0.0463359	1.33408	1694	0.00421813	0
IPI:IPI00017610.6	-0.315023	-0.0971827	-0.436993	0	0	0	-0.283066	0.0464848	1.33269	1695	0.00422062	0
IPI:IPI00304589.5	-0.190853	-0.0535591	-0.248738	0	0	0	-0.164383	0.0468567	1.32923	1696	0.00422311	0
IPI:IPI00008438.1	2.33454	2.9255	0.622201	0	0	0	1.96075	0.0469202	1.32864	1697	0.0042256	0
IPI:IPI00154283.4	-0.182651	-0.107179	-0.0461896	0	0	0	-0.112007	0.0469634	1.32824	1698	0.00422809	0
IPI:IPI00478068.2	-0.384951	-0.878251	-0.289011	0	0	0	-0.517404	0.0471283	1.32672	1699	0.00423058	0
IPI:IPI00028610.4	-0.607659	-2.89048	-2.61899	0	0	0	-2.03904	0.0472433	1.32566	1700	0.00423307	0
IPI:IPI00218922.5	-0.0304341	-0.0792588	-0.126923	0	0	0	-0.0788721	0.0472707	1.32541	1701	0.00423556	0
IPI:IPI00009542.1	-0.157292	-0.0461795	-0.0774423	0	0	0	-0.0936378	0.0473211	1.32495	1702	0.00423805	0
IPI:IPI00024145.2	0.0819307	0.162929	0.302744	0	0	0	0.182535	0.04733	1.32486	1703	0.00424054	0
IPI:IPI00219841.6	-0.413259	-0.18147	-0.134597	0	0	0	-0.243109	0.047726	1.32125	1704	0.00424303	0
IPI:IPI00419880.6	0.130632	0.0529495	0.0459563	0	0	0	0.0765126	0.0478423	1.32019	1705	0.00424552	0
IPI:IPI00220906.6	-0.457005	-0.150353	-0.197765	0	0	0	-0.268374	0.0480229	1.31855	1706	0.00424801	0
IPI:IPI00550363.3	-0.0271547	-0.129319	-0.100262	0	0	0	-0.0855788	0.0480334	1.31846	1707	0.0042505	0
IPI:IPI00555565.1	0.604103	0.55433	0.125109	0	0	0	0.427847	0.0481272	1.31761	1708	0.00425299	0
IPI:IPI00742124.2	-0.0194118	-0.0884687	-0.0617217	0	0	0	-0.0565341	0.0482081	1.31688	1709	0.00425548	0
IPI:IPI00011285.1	-0.0928054	-0.411465	-0.274024	0	0	0	-0.259432	0.0482476	1.31652	1710	0.00425797	0
IPI:IPI00165995.6	-0.236126	-0.0676099	-0.117567	0	0	0	-0.140434	0.0483039	1.31602	1711	0.00426046	0
IPI:IPI00026271.5	-0.0814951	-0.0851263	-0.0177703	0	0	0	-0.0614639	0.0483083	1.31598	1712	0.00426295	0
IPI:IPI00026050.1	0.368398	0.277696	0.849463	0	0	0	0.498519	0.0483215	1.31586	1713	0.00426544	0
IPI:IPI00182933.5	0.0943162	0.352933	0.189162	0	0	0	0.212137	0.0483926	1.31522	1714	0.00426793	0
IPI:IPI00219358.7	0.386133	0.0836197	0.272328	0	0	0	0.24736	0.0486114	1.31326	1715	0.00427042	0
IPI:IPI00003310.2	0.422938	0.120089	0.211422	0	0	0	0.251483	0.0486177	1.31321	1716	0.00427291	0
IPI:IPI00011635.3	-0.467824	-0.670709	-0.146102	0	0	0	-0.428212	0.0486275	1.31312	1717	0.0042754	0
IPI:IPI00019380.1	0.261468	0.0576089	0.178826	0	0	0	0.165968	0.0486356	1.31305	1718	0.00427789	0
IPI:IPI00641815.1	-0.219244	-0.0472422	-0.154235	0	0	0	-0.140241	0.0489713	1.31006	1719	0.00428038	0
IPI:IPI00550364.8	-0.0238428	-0.09345	-0.0521963	0	0	0	-0.0564964	0.0490278	1.30956	1720	0.00428287	0
IPI:IPI00303402.7	0.0984135	0.02071	0.0992509	0	0	0	0.0727915	0.0490525	1.30934	1721	0.00428536	0
IPI:IPI00007102.3	0.146523	0.0872975	0.0353766	0	0	0	0.0897324	0.0490772	1.30912	1722	0.00428785	0
IPI:IPI00013290.5	-0.134322	-0.0946113	-0.301069	0	0	0	-0.176668	0.0491495	1.30848	1723	0.00429034	0
IPI:IPI00001735.6	-0.0750893	-0.0889649	-0.218515	0	0	0	-0.127523	0.0492037	1.308	1724	0.00429283	0
IPI:IPI00328306.9	-0.283991	-0.0665939	-0.174932	0	0	0	-0.175172	0.049248	1.30761	1725	0.00429532	0
IPI:IPI00294701.1	-0.029357	-0.138725	-0.0990591	0	0	0	-0.0890471	0.0495312	1.30512	1726	0.00429781	0
IPI:IPI00456940.5	-0.142094	-0.262998	-0.068246	0	0	0	-0.15778	0.0498417	1.30241	1727	0.0043003	0
IPI:IPI00063962.5	-0.484542	-0.194384	-0.166872	0	0	0	-0.281933	0.0500993	1.30017	1728	0.00430279	0
IPI:IPI00019427.4	-0.168024	-0.303705	-0.0766034	0	0	0	-0.182777	0.0503042	1.2984	1729	0.00430528	0
IPI:IPI00385042.4	-0.300849	-0.157967	-0.0794195	0	0	0	-0.179412	0.0504298	1.29731	1730	0.00430777	0
IPI:IPI00916541.1	-0.691884	-1.08521	-0.243063	0	0	0	-0.673384	0.0504383	1.29724	1731	0.00431026	0
IPI:IPI00289876.6	-0.0670226	-0.291816	-0.340739	0	0	0	-0.233192	0.0504867	1.29682	1732	0.00431275	0
IPI:IPI00028031.2	0.026271	0.115119	0.133779	0	0	0	0.0917232	0.0505614	1.29618	1733	0.00431524	0
IPI:IPI00021347.1	-0.337155	-0.34151	-0.0689507	0	0	0	-0.249205	0.0506016	1.29584	1734	0.00431773	0
IPI:IPI00099463.2	-0.187536	-0.0968292	-0.0499029	0	0	0	-0.111423	0.0509395	1.29295	1735	0.00432022	0
IPI:IPI00003949.1	0.0327845	0.13977	0.0829712	0	0	0	0.0851753	0.0510511	1.29199	1736	0.00432271	0
IPI:IPI00216520.1	-0.086099	-0.375101	-0.228587	0	0	0	-0.229929	0.051062	1.2919	1737	0.0043252	0
IPI:IPI00289547.4	-0.466256	-0.36563	-0.092004	0	0	0	-0.307963	0.0511568	1.2911	1738	0.00432769	0
IPI:IPI00295542.5	-0.153362	-0.0346572	-0.179011	0	0	0	-0.122343	0.0512943	1.28993	1739	0.00433018	0
IPI:IPI00216587.9	-0.13502	-0.0262855	-0.126212	0	0	0	-0.0958392	0.0514539	1.28858	1740	0.00433267	0
IPI:IPI00025311.2	0.30411	0.369856	0.0712213	0	0	0	0.248396	0.0518122	1.28557	1741	0.00433516	0
IPI:IPI00024364.2	-0.0840584	-0.0337438	-0.144092	0	0	0	-0.0872982	0.0520682	1.28343	1742	0.00433765	0
IPI:IPI00017256.6	-0.34281	-0.0912182	-0.461708	0	0	0	-0.298579	0.052233	1.28206	1743	0.00434014	0
IPI:IPI00003783.1	0.104339	0.252296	0.440286	0	0	0	0.26564	0.0522988	1.28151	1744	0.00434263	0
IPI:IPI00166749.3	-0.212689	-0.42691	-0.11511	0	0	0	-0.251569	0.052338	1.28118	1745	0.00434512	0
IPI:IPI00015773.3	0.253164	0.608319	0.195698	0	0	0	0.352393	0.0523876	1.28077	1746	0.00434761	0
IPI:IPI00645608.2	-0.319863	-0.2457	-0.0620307	0	0	0	-0.209198	0.0524536	1.28022	1747	0.0043501	0
IPI:IPI00289082.3	-0.281531	-0.115099	-0.0920497	0	0	0	-0.162893	0.0525001	1.27984	1748	0.00435259	0
IPI:IPI00025346.3	-0.0376303	-0.0531393	-0.122416	0	0	0	-0.0710617	0.052638	1.2787	1749	0.00435508	0
IPI:IPI00743873.2	-0.375752	-0.107506	-0.175221	0	0	0	-0.219493	0.0526951	1.27823	1750	0.00435757	0
IPI:IPI00939967.1	-0.508829	-0.0969777	-0.483703	0	0	0	-0.36317	0.0527366	1.27789	1751	0.00436006	0
IPI:IPI00444237.6	0.348737	0.194386	0.713421	0	0	0	0.418848	0.0528809	1.2767	1752	0.00436255	0
IPI:IPI00011421.1	0.0925352	0.217356	0.0678767	0	0	0	0.125923	0.0528987	1.27656	1753	0.00436504	0
IPI:IPI00004671.2	-0.0669131	-0.0677356	-0.184773	0	0	0	-0.106474	0.0530078	1.27566	1754	0.00436753	0
IPI:IPI00220373.5	0.0344925	0.179274	0.136091	0	0	0	0.116619	0.0531227	1.27472	1755	0.00437002	0
IPI:IPI00479145.3	0.214968	0.438913	0.8435	0	0	0	0.499127	0.053328	1.27304	1756	0.00437251	0
IPI:IPI00017451.1	0.0666601	0.171292	0.0580493	0	0	0	0.0986671	0.0534913	1.27172	1757	0.004375	0
IPI:IPI00554648.3	-0.193166	-0.0407855	-0.124275	0	0	0	-0.119409	0.0535147	1.27153	1758	0.00437749	0
IPI:IPI00294739.1	-0.0138751	-0.0729231	-0.0722014	0	0	0	-0.0529999	0.053586	1.27095	1759	0.00437998	0
IPI:IPI00790342.2	-0.0658077	-0.0926603	-0.0182287	0	0	0	-0.0588989	0.0537345	1.26975	1760	0.00438247	0
IPI:IPI00182757.10	-0.0916298	-0.127185	-0.0248143	0	0	0	-0.0812099	0.0537428	1.26968	1761	0.00438496	0
IPI:IPI00397229.4	0.213588	0.0400579	0.165313	0	0	0	0.139653	0.0540575	1.26714	1762	0.00438745	0
IPI:IPI00658210.1	-0.0943708	-0.113584	-0.0208345	0	0	0	-0.076263	0.0541919	1.26607	1763	0.00438994	0
IPI:IPI00029444.2	-0.203844	-0.286934	-0.0559001	0	0	0	-0.182226	0.0542576	1.26554	1764	0.00439243	0
IPI:IPI00797096.2	-0.199616	-0.174606	-0.516839	0	0	0	-0.29702	0.0542853	1.26532	1765	0.00439492	0
IPI:IPI00022827.1	-0.0597996	-0.198902	-0.0862423	0	0	0	-0.114981	0.05432	1.26504	1766	0.00439741	0
IPI:IPI00024466.2	-0.0203367	-0.0383781	-0.0774195	0	0	0	-0.0453781	0.0544483	1.26402	1767	0.0043999	0
IPI:IPI00032498.1	-0.249338	-0.329189	-0.0615089	0	0	0	-0.213345	0.0547157	1.26189	1768	0.00440239	0
IPI:IPI00386271.4	-0.31894	-0.221172	-0.0625231	0	0	0	-0.200878	0.0547346	1.26174	1769	0.00440488	0
IPI:IPI00909648.1	-0.679706	-0.221726	-0.270175	0	0	0	-0.390536	0.0547415	1.26168	1770	0.00440737	0
IPI:IPI00328715.4	-0.123932	-0.208305	-0.0459246	0	0	0	-0.126054	0.0547461	1.26165	1771	0.00440986	0
IPI:IPI00025039.1	0.0403103	0.109066	0.0382408	0	0	0	0.0625389	0.0548051	1.26118	1772	0.00441235	0
IPI:IPI00018111.1	-0.399154	-0.420082	-0.0765612	0	0	0	-0.298599	0.0549054	1.26038	1773	0.00441484	0
IPI:IPI00297626.4	-0.0208113	-0.102321	-0.115754	0	0	0	-0.0796287	0.0549757	1.25983	1774	0.00441733	0
IPI:IPI00554541.2	-0.103458	-0.0257757	-0.0536088	0	0	0	-0.0609477	0.0551044	1.25881	1775	0.00441982	0
IPI:IPI00182469.4	-0.0187508	-0.10085	-0.0757057	0	0	0	-0.065102	0.0551897	1.25814	1776	0.00442231	0
IPI:IPI00014456.4	-0.290768	-0.0596089	-0.186183	0	0	0	-0.178853	0.0554457	1.25613	1777	0.0044248	0
IPI:IPI00218693.8	0.0335298	0.087497	0.15079	0	0	0	0.0906057	0.055583	1.25506	1778	0.00442729	0
IPI:IPI00854845.2	0.441873	0.208488	0.848067	0	0	0	0.499476	0.055635	1.25465	1779	0.00442978	0
IPI:IPI00107104.1	1.00849	0.35064	0.370879	0	0	0	0.57667	0.0558119	1.25327	1780	0.00443227	0
IPI:IPI00005135.4	0.962604	0.414756	1.77084	0	0	0	1.0494	0.0561347	1.25077	1781	0.00443476	0
IPI:IPI00446769.4	0.216427	0.454732	0.121038	0	0	0	0.264066	0.0563235	1.24931	1782	0.00443725	0
IPI:IPI00465410.6	0.0535671	0.14584	0.0504075	0	0	0	0.0832716	0.0563528	1.24908	1783	0.00443974	0
IPI:IPI00010368.6	-0.0933865	-0.0410962	-0.0268076	0	0	0	-0.0537635	0.0565803	1.24733	1784	0.00444223	0
IPI:IPI00015980.5	0.505802	0.0877375	0.441088	0	0	0	0.344876	0.0567125	1.24632	1785	0.00444472	0
IPI:IPI00305374.5	0.130303	0.376862	0.137549	0	0	0	0.214905	0.0568061	1.2456	1786	0.00444721	0
IPI:IPI00220556.5	0.15663	0.0325661	0.0956105	0	0	0	0.0949355	0.0569423	1.24456	1787	0.0044497	0
IPI:IPI00604708.2	-0.144148	-0.38063	-0.126477	0	0	0	-0.217085	0.0570058	1.24408	1788	0.00445219	0
IPI:IPI00455328.3	-0.211702	-0.745257	-0.32926	0	0	0	-0.42874	0.0570479	1.24376	1789	0.00445468	0
IPI:IPI00006900.1	-0.530522	-0.202005	-0.922897	0	0	0	-0.551808	0.0570923	1.24342	1790	0.00445717	0
IPI:IPI00060031.3	0.0787933	0.148143	0.0348555	0	0	0	0.0872641	0.0572053	1.24256	1791	0.00445966	0
IPI:IPI00915917.1	0.0467509	0.0132953	0.0695161	0	0	0	0.0431874	0.0572714	1.24206	1792	0.00446215	0
IPI:IPI00001458.1	-0.331672	-0.101294	-0.135426	0	0	0	-0.189464	0.0576178	1.23944	1793	0.00446464	0
IPI:IPI00062860.2	-0.15577	-0.0266098	-0.144489	0	0	0	-0.108956	0.0576979	1.23884	1794	0.00446713	0
IPI:IPI00033153.1	0.208927	0.459448	0.125414	0	0	0	0.264596	0.0578002	1.23807	1795	0.00446962	0
IPI:IPI00514396.3	-0.451668	-0.164919	-0.15388	0	0	0	-0.256822	0.0578975	1.23734	1796	0.00447211	0
IPI:IPI00644231.3	-0.0359157	-0.0532953	-0.0100472	0	0	0	-0.0330861	0.0579867	1.23667	1797	0.0044746	0
IPI:IPI00303602.1	-0.313678	-0.60462	-0.143836	0	0	0	-0.354045	0.0580929	1.23588	1798	0.00447709	0
IPI:IPI00300078.6	0.178629	0.296705	0.654773	0	0	0	0.376702	0.0580965	1.23585	1799	0.00447958	0
IPI:IPI00016832.1	0.122406	0.0436782	0.207735	0	0	0	0.124606	0.0581631	1.23535	1800	0.00448207	0
IPI:IPI00396218.2	0.060999	0.256177	0.132406	0	0	0	0.149861	0.0582813	1.23447	1801	0.00448456	0
IPI:IPI00021263.3	-0.0491753	-0.1457	-0.0533538	0	0	0	-0.0827432	0.0583924	1.23364	1802	0.00448705	0
IPI:IPI00328319.8	-0.0428736	-0.198115	-0.112636	0	0	0	-0.117875	0.0584423	1.23327	1803	0.00448954	0
IPI:IPI00026089.4	0.0866178	0.0688248	0.0146824	0	0	0	0.0567083	0.0587041	1.23133	1804	0.00449203	0
IPI:IPI00046057.1	-0.0525643	-0.114508	-0.221955	0	0	0	-0.129676	0.0587631	1.2309	1805	0.00449452	0
IPI:IPI00424460.4	-0.0604723	-0.178538	-0.29654	0	0	0	-0.178517	0.0588249	1.23044	1806	0.00449701	0
IPI:IPI00219953.5	-0.0401813	-0.16717	-0.0847955	0	0	0	-0.0973822	0.0589124	1.22979	1807	0.0044995	0
IPI:IPI00655865.5	-0.198695	-0.0536762	-0.292161	0	0	0	-0.181511	0.0590324	1.22891	1808	0.00450199	0
IPI:IPI00000264.4	0.411022	0.16944	0.121737	0	0	0	0.234066	0.0591708	1.22789	1809	0.00450448	0
IPI:IPI00014137.3	-0.703942	-0.13523	-0.450566	0	0	0	-0.429913	0.0592023	1.22766	1810	0.00450697	0
IPI:IPI00181359.5	-0.277847	-0.0543662	-0.173877	0	0	0	-0.168697	0.0592452	1.22735	1811	0.00450946	0
IPI:IPI00024157.1	-0.0291119	-0.121579	-0.166696	0	0	0	-0.105796	0.0592547	1.22728	1812	0.00451195	0
IPI:IPI00465160.4	-0.220102	-0.428458	-0.100917	0	0	0	-0.249826	0.059412	1.22613	1813	0.00451444	0
IPI:IPI00465308.3	-0.120401	-0.180925	-0.0335253	0	0	0	-0.111617	0.0594636	1.22575	1814	0.00451693	0
IPI:IPI00032881.2	-0.0576873	-0.223279	-0.321767	0	0	0	-0.200911	0.059572	1.22496	1815	0.00451942	0
IPI:IPI00005015.1	-0.111646	-0.0574247	-0.0261912	0	0	0	-0.0650873	0.0595951	1.22479	1816	0.00452191	0
IPI:IPI00008552.6	0.0651932	0.0982854	0.0182043	0	0	0	0.060561	0.0596288	1.22454	1817	0.0045244	0
IPI:IPI00375380.4	0.0725886	0.444172	0.410093	0	0	0	0.308951	0.0597203	1.22388	1818	0.00452689	0
IPI:IPI00009755.3	-0.357526	-0.192383	-0.0799777	0	0	0	-0.209962	0.0597377	1.22375	1819	0.00452938	0
IPI:IPI00220030.2	0.288933	0.219558	0.0487154	0	0	0	0.185735	0.0599113	1.22249	1820	0.00453187	0
IPI:IPI00296337.2	0.0670446	0.0110084	0.0647089	0	0	0	0.0475873	0.0600398	1.22156	1821	0.00453436	0
IPI:IPI00329696.1	0.0347504	0.17849	0.110565	0	0	0	0.107935	0.0600538	1.22146	1822	0.00453685	0
IPI:IPI00471955.1	-0.0662726	-0.29383	-0.391732	0	0	0	-0.250611	0.0600754	1.2213	1823	0.00453934	0
IPI:IPI00009329.2	-0.0719769	-0.251597	-0.105906	0	0	0	-0.14316	0.0601518	1.22075	1824	0.00454183	0
IPI:IPI00020719.2	-0.0499154	-0.286172	-0.20299	0	0	0	-0.179692	0.0602302	1.22019	1825	0.00454432	0
IPI:IPI00027776.6	-0.352727	-0.0804346	-0.184332	0	0	0	-0.205831	0.0604009	1.21896	1826	0.00454681	0
IPI:IPI00026781.3	0.0259859	0.0608194	0.115179	0	0	0	0.0673282	0.0604122	1.21888	1827	0.0045493	0
IPI:IPI00025050.1	0.612181	0.357289	0.125124	0	0	0	0.364865	0.060423	1.2188	1828	0.00455179	0
IPI:IPI00012772.8	-0.00941975	-0.0505706	-0.032633	0	0	0	-0.0308745	0.0605602	1.21781	1829	0.00455428	0
IPI:IPI00216171.3	0.0185816	0.0840107	0.0450778	0	0	0	0.0492234	0.0606488	1.21718	1830	0.00455677	0
IPI:IPI00005668.4	0.0898618	0.0170302	0.106355	0	0	0	0.0710823	0.0606678	1.21704	1831	0.00455926	0
IPI:IPI00385785.1	0.0183114	0.0903108	0.112966	0	0	0	0.0738627	0.0607815	1.21623	1832	0.00456175	0
IPI:IPI00006197.1	-0.452922	-0.085706	-0.284847	0	0	0	-0.274491	0.0609203	1.21524	1833	0.00456424	0
IPI:IPI00455876.2	0.742742	0.236281	0.278787	0	0	0	0.41927	0.0610123	1.21458	1834	0.00456673	0
IPI:IPI00215719.6	-0.155117	-0.0337363	-0.08404	0	0	0	-0.0909644	0.0611034	1.21393	1835	0.00456922	0
IPI:IPI00871311.2	-0.129056	-0.07229	-0.0271415	0	0	0	-0.0761626	0.061121	1.21381	1836	0.00457171	0
IPI:IPI00377161.8	-0.168758	-0.2021	-0.535246	0	0	0	-0.302035	0.0612339	1.21301	1837	0.0045742	0
IPI:IPI00029695.2	0.172655	0.0288682	0.18181	0	0	0	0.127778	0.0613242	1.21237	1838	0.00457669	0
IPI:IPI00216219.3	-0.0834186	-0.196131	-0.0545622	0	0	0	-0.11137	0.0614209	1.21168	1839	0.00457918	0
IPI:IPI00297851.1	0.0743242	0.0288552	0.0226655	0	0	0	0.0419483	0.0616077	1.21037	1840	0.00458167	0
IPI:IPI00032299.7	0.156383	0.123852	0.025005	0	0	0	0.101747	0.06161	1.21035	1841	0.00458416	0
IPI:IPI00168047.3	-0.0580466	-0.2956	-0.36591	0	0	0	-0.239852	0.0616426	1.21012	1842	0.00458665	0
IPI:IPI00003944.1	0.375236	0.0784077	0.209397	0	0	0	0.221014	0.0617557	1.20932	1843	0.00458914	0
IPI:IPI00106689.3	-0.0569862	-0.232728	-0.111013	0	0	0	-0.133576	0.0619669	1.20784	1844	0.00459163	0
IPI:IPI00218728.4	0.131862	0.0641487	0.0315496	0	0	0	0.0758533	0.0621394	1.20663	1845	0.00459412	0
IPI:IPI00941732.2	-0.247943	-0.385523	-0.0698089	0	0	0	-0.234425	0.0622989	1.20552	1846	0.00459661	0
IPI:IPI00642023.2	-0.16799	-0.105705	-0.0309494	0	0	0	-0.101548	0.0624137	1.20472	1847	0.0045991	0
IPI:IPI00514075.5	-0.167106	-0.229177	-0.0375992	0	0	0	-0.144627	0.0624555	1.20443	1848	0.00460159	0
IPI:IPI00002895.1	-0.252713	-0.0408555	-0.263579	0	0	0	-0.185716	0.0625277	1.20393	1849	0.00460408	0
IPI:IPI00063219.2	0.180015	0.451759	0.132255	0	0	0	0.254676	0.062669	1.20295	1850	0.00460657	0
IPI:IPI00412771.1	-0.186673	-0.0894319	-0.0449644	0	0	0	-0.107023	0.062787	1.20213	1851	0.00460906	0
IPI:IPI00234252.3	-0.318356	-0.079961	-0.468207	0	0	0	-0.288841	0.0629631	1.20091	1852	0.00461155	0
IPI:IPI00026054.1	0.166537	0.435653	0.796616	0	0	0	0.466269	0.0630067	1.20061	1853	0.00461404	0
IPI:IPI00329672.4	0.728587	0.516412	0.120479	0	0	0	0.455159	0.0630213	1.20051	1854	0.00461653	0
IPI:IPI00020950.3	0.420373	0.592344	0.0977456	0	0	0	0.370155	0.0630825	1.20009	1855	0.00461902	0
IPI:IPI00301812.3	-0.229863	-0.14748	-0.0410857	0	0	0	-0.139476	0.063135	1.19973	1856	0.00462151	0
IPI:IPI00746684.4	-0.0324981	-0.201281	-0.214972	0	0	0	-0.149584	0.0633515	1.19824	1857	0.004624	0
IPI:IPI00001437.3	0.0563035	0.373508	0.317012	0	0	0	0.248941	0.063421	1.19777	1858	0.00462649	0
IPI:IPI00009726.4	0.294098	0.0908712	0.485459	0	0	0	0.290143	0.0635213	1.19708	1859	0.00462898	0
IPI:IPI00413611.1	-0.115597	-0.032021	-0.0479428	0	0	0	-0.065187	0.063689	1.19594	1860	0.00463147	0
IPI:IPI00217952.6	0.174834	0.0793531	0.0440019	0	0	0	0.0993964	0.0637278	1.19567	1861	0.00463396	0
IPI:IPI00169383.3	0.0868414	0.13054	0.0222824	0	0	0	0.079888	0.0639377	1.19424	1862	0.00463645	0
IPI:IPI00943181.1	0.218652	0.0756863	0.383676	0	0	0	0.226005	0.0639938	1.19386	1863	0.00463894	0
IPI:IPI00477505.3	-0.0280406	-0.177067	-0.129474	0	0	0	-0.111527	0.0641296	1.19294	1864	0.00464143	0
IPI:IPI00019996.3	-0.0662926	-0.434522	-0.437621	0	0	0	-0.312812	0.0641332	1.19292	1865	0.00464392	0
IPI:IPI00177498.16	0.121118	0.0206433	0.0800873	0	0	0	0.0739494	0.064292	1.19184	1866	0.00464641	0
IPI:IPI00029561.1	0.254116	0.038754	0.257917	0	0	0	0.183596	0.0643333	1.19156	1867	0.0046489	0
IPI:IPI00297910.2	-0.364103	-0.491031	-0.0767509	0	0	0	-0.310628	0.0643343	1.19156	1868	0.00465139	0
IPI:IPI00150269.1	-0.130415	-0.225036	-0.0433888	0	0	0	-0.132947	0.0643476	1.19147	1869	0.00465388	0
IPI:IPI00018768.1	-0.729921	-0.166163	-1.03075	0	0	0	-0.642278	0.064348	1.19146	1870	0.00465637	0
IPI:IPI00329373.3	0.137309	0.0760273	0.303792	0	0	0	0.172376	0.0644476	1.19079	1871	0.00465886	0
IPI:IPI00396967.3	-0.195129	-0.276225	-0.0444951	0	0	0	-0.17195	0.0644776	1.19059	1872	0.00466135	0
IPI:IPI00298347.1	-0.130844	-0.073871	-0.0258173	0	0	0	-0.0768441	0.0645606	1.19003	1873	0.00466384	0
IPI:IPI00029741.1	-0.197253	-0.0647969	-0.0684602	0	0	0	-0.11017	0.0646997	1.1891	1874	0.00466633	0
IPI:IPI00219025.3	-0.485971	-0.0715087	-0.39557	0	0	0	-0.317683	0.065021	1.18695	1875	0.00466882	0
IPI:IPI00219678.3	-0.0171719	-0.103627	-0.0694732	0	0	0	-0.0634241	0.0651602	1.18602	1876	0.00467131	0
IPI:IPI00306127.1	-0.32347	-0.147526	-0.0793492	0	0	0	-0.183448	0.0651823	1.18587	1877	0.0046738	0
IPI:IPI00022340.1	-0.24102	-0.0569333	-0.350909	0	0	0	-0.216287	0.0652165	1.18564	1878	0.00467629	0
IPI:IPI00298702.2	0.448758	0.0885026	0.250783	0	0	0	0.262681	0.065236	1.18551	1879	0.00467878	0
IPI:IPI00063242.6	0.00407728	0.0207133	0.0271774	0	0	0	0.0173227	0.0655223	1.18361	1880	0.00468127	0
IPI:IPI00382869.1	-0.386732	-0.0579294	-0.399171	0	0	0	-0.281277	0.0655356	1.18352	1881	0.00468376	0
IPI:IPI00011107.2	-0.0586667	-0.0557682	-0.170392	0	0	0	-0.0949424	0.0656305	1.18289	1882	0.00468625	0
IPI:IPI00005634.3	-0.0620238	-0.0191855	-0.104852	0	0	0	-0.0620203	0.0662033	1.17912	1883	0.00468875	0
IPI:IPI00386751.2	-0.164572	-0.549236	-0.204517	0	0	0	-0.306109	0.0662809	1.17861	1884	0.00469124	0
IPI:IPI00291483.4	0.0212398	0.150102	0.142808	0	0	0	0.104716	0.0663618	1.17808	1885	0.00469373	0
IPI:IPI00008167.1	0.23304	0.163167	0.0363367	0	0	0	0.144181	0.0664542	1.17748	1886	0.00469622	0
IPI:IPI00791573.1	-0.0399104	-0.0418744	-0.00588428	0	0	0	-0.0292231	0.066674	1.17604	1887	0.00469871	0
IPI:IPI00004970.5	0.0866012	0.209258	0.055779	0	0	0	0.117213	0.0667278	1.17569	1888	0.0047012	0
IPI:IPI00414101.4	-0.0467155	-0.0431421	-0.134718	0	0	0	-0.0748584	0.0667906	1.17528	1889	0.00470369	0
IPI:IPI00013679.2	-0.16862	-0.362069	-0.084745	0	0	0	-0.205145	0.0668865	1.17466	1890	0.00470618	0
IPI:IPI00306516.1	-0.111193	-0.0340444	-0.0401793	0	0	0	-0.0618054	0.067018	1.17381	1891	0.00470867	0
IPI:IPI00023064.1	0.143646	0.149107	0.441318	0	0	0	0.24469	0.0675895	1.17012	1892	0.00471116	0
IPI:IPI00012301.1	0.348477	0.156931	0.71452	0	0	0	0.406643	0.0677686	1.16897	1893	0.00471365	0
IPI:IPI00009744.3	0.141278	0.208974	0.0326355	0	0	0	0.127629	0.0678473	1.16847	1894	0.00471614	0
IPI:IPI00399296.6	-0.162845	-0.0510501	-0.281148	0	0	0	-0.165014	0.0679236	1.16798	1895	0.00471863	0
IPI:IPI00003843.4	-0.0601258	-0.073855	-0.20166	0	0	0	-0.11188	0.0680161	1.16739	1896	0.00472112	0
IPI:IPI00335589.5	0.573051	0.198307	1.04051	0	0	0	0.603957	0.0682733	1.16575	1897	0.00472361	0
IPI:IPI00465070.7	-0.0755751	-0.539016	-0.41075	0	0	0	-0.341781	0.068662	1.16328	1898	0.0047261	0
IPI:IPI00186704.2	-0.193565	-0.313154	-0.0522345	0	0	0	-0.186318	0.0688881	1.16186	1899	0.00472859	0
IPI:IPI00470923.5	-0.476915	-0.126269	-0.192349	0	0	0	-0.265178	0.0693117	1.15919	1900	0.00473108	0
IPI:IPI00219575.5	0.332941	0.352974	0.0463342	0	0	0	0.244083	0.0693623	1.15888	1901	0.00473357	0
IPI:IPI00012074.3	0.133663	0.12586	0.0173717	0	0	0	0.0922983	0.069747	1.15647	1902	0.00473606	0
IPI:IPI00072534.2	0.00919355	0.0379054	0.0587353	0	0	0	0.0352781	0.0699615	1.15514	1903	0.00473855	0
IPI:IPI00410034.2	-0.0902015	-0.149634	-0.0251217	0	0	0	-0.0883191	0.0699684	1.1551	1904	0.00474104	0
IPI:IPI00014263.1	-0.00630799	-0.04802	-0.0475197	0	0	0	-0.0339492	0.0699704	1.15509	1905	0.00474353	0
IPI:IPI00181396.5	0.0816721	0.505827	0.314838	0	0	0	0.300779	0.0702601	1.15329	1906	0.00474602	0
IPI:IPI00013236.3	0.043882	0.00557963	0.0392472	0	0	0	0.0295696	0.0704476	1.15213	1907	0.00474851	0
IPI:IPI00291939.1	0.0630924	0.0219864	0.0191948	0	0	0	0.0347579	0.0704884	1.15188	1908	0.004751	0
IPI:IPI00024911.1	0.391022	0.301671	0.0522167	0	0	0	0.248303	0.0705023	1.1518	1909	0.00475349	0
IPI:IPI00005667.5	-0.0635934	-0.261798	-0.112345	0	0	0	-0.145912	0.0706693	1.15077	1910	0.00475598	0
IPI:IPI00179964.5	-0.10483	-0.0195878	-0.142555	0	0	0	-0.0889907	0.0706882	1.15065	1911	0.00475847	0
IPI:IPI00004902.1	-0.0564786	-0.112549	-0.0228945	0	0	0	-0.0639741	0.070724	1.15043	1912	0.00476096	0
IPI:IPI00013939.3	-0.170985	-0.343635	-0.0705627	0	0	0	-0.195061	0.0707403	1.15033	1913	0.00476345	0
IPI:IPI00291328.3	-0.143052	-0.195379	-0.515418	0	0	0	-0.284616	0.0707901	1.15003	1914	0.00476594	0
IPI:IPI00784651.7	0.0550519	0.0697539	0.190887	0	0	0	0.105231	0.0708198	1.14985	1915	0.00476843	0
IPI:IPI00339384.5	0.528103	0.0827652	0.644175	0	0	0	0.418348	0.0708265	1.1498	1916	0.00477092	0
IPI:IPI00007423.1	-0.115517	-0.0146859	-0.11152	0	0	0	-0.0805743	0.0708805	1.14947	1917	0.00477341	0
IPI:IPI00018246.5	0.112962	0.0762588	0.286751	0	0	0	0.158657	0.0709029	1.14934	1918	0.0047759	0
IPI:IPI00065671.1	0.29864	0.0484622	0.182294	0	0	0	0.176465	0.071097	1.14815	1919	0.00477839	0
IPI:IPI00008575.3	-0.146994	-0.207132	-0.0289768	0	0	0	-0.127701	0.0711705	1.1477	1920	0.00478088	0
IPI:IPI00032957.1	0.0821458	0.0120641	0.0550622	0	0	0	0.0497574	0.0713151	1.14682	1921	0.00478337	0
IPI:IPI00007208.4	-0.0512345	-0.173743	-0.299683	0	0	0	-0.174887	0.0713346	1.1467	1922	0.00478586	0
IPI:IPI00014826.6	0.689306	0.118897	0.395971	0	0	0	0.401391	0.071414	1.14622	1923	0.00478835	0
IPI:IPI00216105.1	0.0816046	0.398088	0.196558	0	0	0	0.225417	0.0714302	1.14612	1924	0.00479084	0
IPI:IPI00294398.2	0.0117509	0.0721005	0.0913434	0	0	0	0.0583983	0.0715401	1.14545	1925	0.00479333	0
IPI:IPI00023673.1	-0.297763	-0.254157	-0.0369829	0	0	0	-0.196301	0.071666	1.14469	1926	0.00479582	0
IPI:IPI00479058.2	3.37925	2.56478	0.444028	0	0	0	2.12936	0.0716734	1.14464	1927	0.00479831	0
IPI:IPI00025849.1	-0.108058	-0.157729	-0.0224316	0	0	0	-0.0960729	0.0718751	1.14342	1928	0.0048008	0
IPI:IPI00008485.1	0.0556013	0.0569031	0.174261	0	0	0	0.0955885	0.0719872	1.14274	1929	0.00480329	0
IPI:IPI00031556.7	0.034859	0.255627	0.182793	0	0	0	0.15776	0.0720569	1.14232	1930	0.00480578	0
IPI:IPI00180305.7	0.0360229	0.00684901	0.0504256	0	0	0	0.0310992	0.072278	1.14099	1931	0.00480827	0
IPI:IPI00181728.1	0.09	0.381867	0.164557	0	0	0	0.212141	0.0725198	1.13954	1932	0.00481076	0
IPI:IPI00007401.2	-0.321051	-0.0835993	-0.126454	0	0	0	-0.177035	0.0725247	1.13951	1933	0.00481325	0
IPI:IPI00152946.1	-0.274848	-0.0367501	-0.306251	0	0	0	-0.20595	0.0727204	1.13834	1934	0.00481574	0
IPI:IPI00296053.3	0.135165	0.0503467	0.26293	0	0	0	0.149481	0.0728082	1.13782	1935	0.00481823	0
IPI:IPI00141318.2	0.134384	0.046187	0.0402389	0	0	0	0.0736033	0.0729144	1.13719	1936	0.00482072	0
IPI:IPI00967735.1	0.24826	0.989096	1.60473	0	0	0	0.947362	0.0730857	1.13617	1937	0.00482321	0
IPI:IPI00965993.2	-0.348305	-0.242131	-0.0474242	0	0	0	-0.21262	0.0732878	1.13497	1938	0.0048257	0
IPI:IPI00012007.6	-0.114047	-0.0526796	-0.0244552	0	0	0	-0.0637273	0.0735795	1.13324	1939	0.00482819	0
IPI:IPI00009464.1	0.340004	0.375477	0.0438547	0	0	0	0.253112	0.0737429	1.13228	1940	0.00483068	0
IPI:IPI00302436.6	-0.359664	-0.0421596	-0.310746	0	0	0	-0.237523	0.0738275	1.13178	1941	0.00483317	0
IPI:IPI00219538.3	-0.492191	-0.0686344	-0.329885	0	0	0	-0.296904	0.0738368	1.13173	1942	0.00483566	0
IPI:IPI00030179.3	0.0471176	0.147864	0.270058	0	0	0	0.155013	0.0739603	1.131	1943	0.00483815	0
IPI:IPI00887673.1	0.0500373	0.310805	0.181562	0	0	0	0.180801	0.0742128	1.12952	1944	0.00484064	0
IPI:IPI00014958.1	-0.0690025	-0.0155826	-0.0301984	0	0	0	-0.0382612	0.074321	1.12889	1945	0.00484313	0
IPI:IPI00014150.1	-0.0759596	-0.0657719	-0.222352	0	0	0	-0.121361	0.074409	1.12837	1946	0.00484562	0
IPI:IPI00871988.2	-0.0294051	-0.179375	-0.237718	0	0	0	-0.148833	0.0744495	1.12814	1947	0.00484811	0
IPI:IPI00853158.2	-0.24803	-0.774128	-0.244185	0	0	0	-0.422114	0.0744985	1.12785	1948	0.0048506	0
IPI:IPI00023504.1	0.170636	0.164775	0.528952	0	0	0	0.288121	0.0749647	1.12514	1949	0.00485309	0
IPI:IPI00289535.6	0.0988403	0.558597	0.297965	0	0	0	0.318468	0.0749713	1.12511	1950	0.00485558	0
IPI:IPI00011200.5	0.0807216	0.015698	0.0394423	0	0	0	0.0452873	0.0756647	1.12111	1951	0.00485807	0
IPI:IPI00784980.1	-0.0178605	-0.159759	-0.154902	0	0	0	-0.11084	0.0757339	1.12071	1952	0.00486056	0
IPI:IPI00414860.6	0.033439	0.111541	0.0369694	0	0	0	0.0606498	0.0758571	1.12	1953	0.00486305	0
IPI:IPI00646779.2	-0.0257134	-0.23086	-0.197286	0	0	0	-0.151286	0.0758792	1.11988	1954	0.00486554	0
IPI:IPI00015103.2	0.022413	0.148322	0.191877	0	0	0	0.120871	0.0760788	1.11874	1955	0.00486803	0
IPI:IPI00171798.1	0.192117	0.0226909	0.207575	0	0	0	0.140794	0.0761983	1.11805	1956	0.00487052	0
IPI:IPI00022542.1	-0.21514	-0.0677081	-0.0674718	0	0	0	-0.116773	0.0764667	1.11653	1957	0.00487301	0
IPI:IPI00016725.2	0.0521537	0.241141	0.106619	0	0	0	0.133304	0.0765295	1.11617	1958	0.0048755	0
IPI:IPI00100460.2	0.319448	0.0424796	0.211599	0	0	0	0.191175	0.0766699	1.11538	1959	0.00487799	0
IPI:IPI00166817.4	0.0668849	0.191194	0.372428	0	0	0	0.210169	0.0768938	1.11411	1960	0.00488048	0
IPI:IPI00301252.2	0.0492807	0.0918019	0.217273	0	0	0	0.119452	0.0769223	1.11395	1961	0.00488297	0
IPI:IPI00333010.9	0.60483	0.142518	0.246929	0	0	0	0.331426	0.0770244	1.11337	1962	0.00488546	0
IPI:IPI00171499.6	0.248238	0.561771	0.120492	0	0	0	0.310167	0.0771604	1.11261	1963	0.00488795	0
IPI:IPI00746777.3	0.197859	0.0215506	0.163578	0	0	0	0.127663	0.0772075	1.11234	1964	0.00489044	0
IPI:IPI00006987.1	0.273813	0.0351933	0.328365	0	0	0	0.212457	0.0776536	1.10984	1965	0.00489293	0
IPI:IPI00022215.1	-0.135242	-0.0170017	-0.0924453	0	0	0	-0.081563	0.0776827	1.10968	1966	0.00489542	0
IPI:IPI00334627.3	0.495029	0.132722	0.178129	0	0	0	0.268627	0.0778961	1.10848	1967	0.00489791	0
IPI:IPI00001734.3	0.27179	0.100715	0.0705168	0	0	0	0.147674	0.0779621	1.10812	1968	0.0049004	0
IPI:IPI00219913.10	-0.0149109	-0.036576	-0.00851102	0	0	0	-0.0199993	0.0780756	1.10748	1969	0.00490289	0
IPI:IPI00005260.4	-0.068932	-0.326579	-0.144292	0	0	0	-0.179934	0.0782886	1.1063	1970	0.00490538	0
IPI:IPI00472882.1	-0.386311	-0.210336	-0.0629583	0	0	0	-0.219868	0.0783097	1.10618	1971	0.00490787	0
IPI:IPI00027252.6	-0.023779	-0.232009	-0.213305	0	0	0	-0.156364	0.0784371	1.10548	1972	0.00491036	0
IPI:IPI00006482.1	-0.0653542	-0.0400738	-0.00915959	0	0	0	-0.0381959	0.0784605	1.10535	1973	0.00491285	0
IPI:IPI00299095.2	-0.0995538	-0.0862336	-0.0102433	0	0	0	-0.0653436	0.078598	1.10459	1974	0.00491534	0
IPI:IPI00410319.1	0.0370392	0.19041	0.289096	0	0	0	0.172182	0.0786867	1.1041	1975	0.00491783	0
IPI:IPI00456683.1	-0.496599	-0.618885	-0.0656428	0	0	0	-0.393709	0.0788198	1.10336	1976	0.00492032	0
IPI:IPI00015560.7	-0.0771683	-0.0175691	-0.126102	0	0	0	-0.0736132	0.0788788	1.10304	1977	0.00492281	0
IPI:IPI00410297.3	0.433176	0.312528	0.0498716	0	0	0	0.265192	0.0790622	1.10203	1978	0.0049253	0
IPI:IPI00552815.4	-0.0122123	-0.0798841	-0.108535	0	0	0	-0.0668772	0.0792108	1.10122	1979	0.00492779	0
IPI:IPI00337385.3	-0.348471	-0.143128	-0.0787772	0	0	0	-0.190125	0.0795608	1.0993	1980	0.00493028	0
IPI:IPI00020196.5	-0.116253	-0.176109	-0.467016	0	0	0	-0.253126	0.0796757	1.09867	1981	0.00493277	0
IPI:IPI00017905.4	0.226509	0.290947	0.0307388	0	0	0	0.182732	0.0797676	1.09817	1982	0.00493526	0
IPI:IPI00025156.4	-0.413924	-0.0409728	-0.363982	0	0	0	-0.272959	0.0797907	1.09805	1983	0.00493775	0
IPI:IPI00017763.8	-0.10051	-0.0803007	-0.0103178	0	0	0	-0.0637096	0.0801229	1.09624	1984	0.00494024	0
IPI:IPI00187140.1	0.978306	0.0986376	0.79798	0	0	0	0.624975	0.0802812	1.09539	1985	0.00494273	0
IPI:IPI00024660.1	0.0487595	0.432021	0.308066	0	0	0	0.262949	0.0803627	1.09495	1986	0.00494522	0
IPI:IPI00013495.1	-0.166665	-0.0218781	-0.213033	0	0	0	-0.133859	0.0806733	1.09327	1987	0.00494771	0
IPI:IPI00152377.1	-0.146057	-0.479256	-0.147611	0	0	0	-0.257641	0.0806831	1.09322	1988	0.0049502	0
IPI:IPI00031801.4	-0.456433	-0.306306	-0.0545356	0	0	0	-0.272425	0.0808265	1.09245	1989	0.00495269	0
IPI:IPI00024933.3	0.00481322	0.00679232	0.0187585	0	0	0	0.0101214	0.0808322	1.09242	1990	0.00495518	0
IPI:IPI00025091.3	-0.0109082	-0.114917	-0.105703	0	0	0	-0.0771759	0.0809813	1.09162	1991	0.00495767	0
IPI:IPI00739565.4	0.339571	0.76241	0.153112	0	0	0	0.418364	0.0810429	1.09129	1992	0.00496016	0
IPI:IPI00183294.4	0.0616273	0.12702	0.0228192	0	0	0	0.0704888	0.0812839	1.09	1993	0.00496265	0
IPI:IPI00550766.1	-0.061868	-0.163931	-0.340856	0	0	0	-0.188885	0.0813443	1.08967	1994	0.00496514	0
IPI:IPI00019912.3	0.0351362	0.0252212	0.00380946	0	0	0	0.0213889	0.0816893	1.08784	1995	0.00496763	0
IPI:IPI00740027.1	0.213153	0.0781739	0.0531899	0	0	0	0.114839	0.0819047	1.08669	1996	0.00497012	0
IPI:IPI00103451.3	0.424266	0.18084	0.0888043	0	0	0	0.231304	0.0819102	1.08666	1997	0.00497261	0
IPI:IPI00398779.5	-0.0205953	-0.045153	-0.102598	0	0	0	-0.0561156	0.0820843	1.08574	1998	0.0049751	0
[truncated: 2,018 more rows]

## Sheet: Significant Changed Proteins
136 proteins were considered as differentially expressed
Protein Accession	ratio1	ratio2	ratio3	ref1	ref2	ref3	mean	NEWTTEST	minus log10P	rank	1% BH FDR	Pass 1%
IPI:IPI00015556.6	-4.45804	-4.64956	-4.449	0	0	0	-4.51887	2.62853e-07	6.58029	32	7.96813e-05	1
IPI:IPI00023133.1	-4.18828	-4.37182	-4.20716	0	0	0	-4.25575	2.10859e-07	6.67601	28	6.97211e-05	1
IPI:IPI00171134.5	-4.19316	-4.23034	-4.28033	0	0	0	-4.23461	7.5899e-09	8.11976	5	1.24502e-05	1
IPI:IPI00174775.2	-4.12688	-4.25026	-4.02685	0	0	0	-4.13466	3.57169e-07	6.44713	37	9.21315e-05	1
IPI:IPI00759806.1	-3.70247	-3.78413	-3.5989	0	0	0	-3.69517	2.65199e-07	6.57643	33	8.21713e-05	1
IPI:IPI00384387.1	-3.35128	-3.61475	-3.69417	0	0	0	-3.5534	4.31565e-06	5.36495	91	0.000226594	1
IPI:IPI00008692.1	-3.46083	-3.54086	-3.55088	0	0	0	-3.51752	2.58148e-08	7.58813	12	2.98805e-05	1
IPI:IPI00946825.1	-3.13019	-3.61166	-3.26472	0	0	0	-3.33552	2.02615e-05	4.69333	155	0.000385956	1
IPI:IPI00412714.3	-3.08066	-2.81355	-3.14843	0	0	0	-3.01421	7.87605e-06	5.10369	111	0.000276394	1
IPI:IPI00296645.5	-2.99641	-2.29128	-2.97091	0	0	0	-2.75287	0.000283596	3.5473	365	0.000908865	1
IPI:IPI01014777.1	-2.2936	-2.57882	-3.18597	0	0	0	-2.68613	0.000518885	3.28493	460	0.00114542	1
IPI:IPI00967562.1	-2.54494	-2.70858	-2.65937	0	0	0	-2.63763	6.82924e-07	6.16563	45	0.000112052	1
IPI:IPI00395649.4	-2.61301	-2.48672	-2.71992	0	0	0	-2.60655	2.67018e-06	5.57346	78	0.000194223	1
IPI:IPI00457114.2	-2.75287	-2.5187	-2.50153	0	0	0	-2.59103	5.713e-06	5.24314	102	0.000253984	1
IPI:IPI00980222.1	-2.56198	-2.55565	-2.63153	0	0	0	-2.58306	4.70214e-08	7.3277	15	3.73506e-05	1
IPI:IPI00979380.1	-2.40509	-2.51728	-2.34679	0	0	0	-2.42305	1.08721e-06	5.96369	60	0.000149402	1
IPI:IPI00065415.2	-2.3925	-2.50888	-2.12037	0	0	0	-2.34058	3.45531e-05	4.46151	184	0.000458167	1
IPI:IPI00910974.1	-2.42913	-2.23511	-2.20097	0	0	0	-2.2884	5.53922e-06	5.25655	100	0.000249004	1
IPI:IPI00036578.2	-1.91115	-1.85529	-2.4672	0	0	0	-2.07788	0.000442136	3.35444	434	0.00108068	1
IPI:IPI00798431.1	-2.13992	-1.7758	-1.63968	0	0	0	-1.8518	0.000243063	3.61428	348	0.000866534	1
IPI:IPI00007948.2	-1.89672	-1.76446	-1.62735	0	0	0	-1.76285	2.24276e-05	4.64922	166	0.000413347	1
IPI:IPI00022145.6	-1.69471	-1.69138	-1.80671	0	0	0	-1.73093	1.37491e-06	5.86173	65	0.000161853	1
IPI:IPI00022371.1	-1.80591	-1.49108	-1.71602	0	0	0	-1.671	5.79231e-05	4.23715	225	0.000560259	1
IPI:IPI00010369.2	-1.47491	-1.44132	-1.23776	0	0	0	-1.38466	4.82525e-05	4.31648	208	0.000517928	1
IPI:IPI00023330.3	-1.45196	-1.36342	-1.05537	0	0	0	-1.29025	0.000426766	3.36981	421	0.00104831	1
IPI:IPI00023591.1	-1.35438	-1.10915	-1.2315	0	0	0	-1.23168	6.40547e-05	4.19345	235	0.000585159	1
IPI:IPI00032449.2	-1.16812	-1.07653	-1.38658	0	0	0	-1.21041	0.000192477	3.71562	326	0.000811753	1
IPI:IPI00472058.1	-1.20021	-1.27157	-1.14682	0	0	0	-1.2062	4.80501e-06	5.31831	95	0.000236554	1
IPI:IPI00418169.3	-1.23782	-1.14373	-1.2201	0	0	0	-1.20055	1.99781e-06	5.69945	70	0.000174303	1
IPI:IPI00027165.3	-1.14632	-1.15599	-1.29208	0	0	0	-1.19813	1.41305e-05	4.84984	136	0.000338645	1
IPI:IPI00006157.1	-1.16441	-1.15968	-1.26509	0	0	0	-1.19639	4.06634e-06	5.3908	89	0.000221614	1
IPI:IPI00939159.6	-1.23973	-1.11954	-1.22788	0	0	0	-1.19572	6.2355e-06	5.20513	103	0.000256474	1
IPI:IPI00902799.1	-1.19904	-1.28654	-1.07817	0	0	0	-1.18792	3.94342e-05	4.40413	193	0.000480578	1
IPI:IPI00917464.1	-0.913855	-1.1419	-1.29619	0	0	0	-1.11732	0.000548898	3.26051	466	0.00116036	1
IPI:IPI00513743.1	-1.21866	-0.902388	-1.17522	0	0	0	-1.09875	0.00037464	3.42639	392	0.000976096	1
IPI:IPI00001871.2	-1.22433	-0.920392	-1.00182	0	0	0	-1.04885	0.000321282	3.49311	379	0.000943725	1
IPI:IPI00020508.1	-1.00489	-0.890973	-1.24035	0	0	0	-1.0454	0.000528031	3.27734	463	0.00115289	1
IPI:IPI00006103.1	-1.06115	-1.03994	-1.03273	0	0	0	-1.04461	2.66559e-08	7.57421	13	3.23705e-05	1
IPI:IPI00064014.6	1.08684	0.995346	0.958106	0	0	0	1.01343	1.20576e-05	4.91874	133	0.000331175	1
IPI:IPI00220289.8	0.918439	0.853744	1.26949	0	0	0	1.01389	0.00142262	2.84691	634	0.00157869	1
IPI:IPI00175096.1	0.987049	1.12001	0.935974	0	0	0	1.01434	5.03223e-05	4.29824	214	0.000532869	1
IPI:IPI00555744.6	1.00885	0.832166	1.20645	0	0	0	1.01582	0.000714732	3.14586	509	0.00126743	1
IPI:IPI00016568.1	1.05716	1.01746	1.02441	0	0	0	1.03301	1.18097e-07	6.92776	21	5.22908e-05	1
IPI:IPI00012750.3	1.13804	0.792846	1.19491	0	0	0	1.04193	0.00115367	2.93792	588	0.00146414	1
IPI:IPI00893386.1	0.919629	1.10038	1.10599	0	0	0	1.042	6.9822e-05	4.15601	242	0.00060259	1
IPI:IPI00515040.1	1.25665	0.957013	0.915625	0	0	0	1.0431	0.000630192	3.20053	485	0.00120767	1
IPI:IPI00301489.3	0.838623	1.23753	1.0539	0	0	0	1.04335	0.000825691	3.08318	534	0.00132968	1
IPI:IPI00006970.2	0.953593	1.03547	1.17566	0	0	0	1.05491	8.35141e-05	4.07824	257	0.00063994	1
IPI:IPI00006864.3	1.20911	1.00801	1.0061	0	0	0	1.07441	9.03009e-05	4.04431	261	0.0006499	1
IPI:IPI00743931.3	1.06627	1.11432	1.09259	0	0	0	1.09106	1.57504e-07	6.80271	24	5.9761e-05	1
IPI:IPI00012493.1	1.07848	1.07031	1.13249	0	0	0	1.09376	6.05675e-07	6.21776	43	0.000107072	1
IPI:IPI00217766.3	1.33757	0.932687	1.02128	0	0	0	1.09718	0.000870104	3.06043	544	0.00135458	1
IPI:IPI00217468.3	0.853908	1.17361	1.28004	0	0	0	1.10252	0.000999985	3.00001	564	0.00140438	1
IPI:IPI00549970.1	0.921362	1.19191	1.196	0	0	0	1.10309	0.000264256	3.57798	357	0.000888944	1
IPI:IPI00868727.1	1.11019	1.19613	1.03161	0	0	0	1.11264	1.97031e-05	4.70547	154	0.000383466	1
IPI:IPI00306195.6	1.15119	1.1521	1.08786	0	0	0	1.13038	7.49273e-07	6.12536	47	0.000117032	1
IPI:IPI00168279.2	1.11894	1.07876	1.20339	0	0	0	1.1337	6.563e-06	5.1829	106	0.000263944	1
IPI:IPI00008215.1	0.986874	1.04267	1.37622	0	0	0	1.13526	0.000731785	3.13562	515	0.00128237	1
IPI:IPI00910829.1	1.1242	1.20323	1.13423	0	0	0	1.15389	1.28496e-06	5.89111	63	0.000156873	1
IPI:IPI00294440.4	1.35678	1.13044	1.00025	0	0	0	1.16249	0.000366874	3.43548	388	0.000966135	1
IPI:IPI00007188.6	1.15257	1.09876	1.2454	0	0	0	1.16557	1.08394e-05	4.965	128	0.000318725	1
IPI:IPI00306343.5	1.07872	1.12974	1.2951	0	0	0	1.16785	5.74656e-05	4.24059	224	0.000557769	1
IPI:IPI00029143.1	1.24959	1.19013	1.07592	0	0	0	1.17188	2.11823e-05	4.67403	161	0.000400896	1
IPI:IPI00302453.5	1.18	1.11088	1.22513	0	0	0	1.17201	3.85342e-06	5.41415	88	0.000219124	1
IPI:IPI00219034.3	1.24409	1.19415	1.07923	0	0	0	1.17249	1.78079e-05	4.74939	148	0.000368526	1
IPI:IPI00043479.4	1.21322	1.1567	1.15543	0	0	0	1.17512	4.14069e-07	6.38293	40	9.96016e-05	1
IPI:IPI00008986.1	1.23507	1.06257	1.28905	0	0	0	1.19556	6.2535e-05	4.20388	232	0.000577689	1
IPI:IPI00061282.2	0.977098	1.40513	1.22708	0	0	0	1.2031	0.000634446	3.19761	488	0.00121514	1
IPI:IPI00166305.6	1.13367	1.12108	1.37655	0	0	0	1.21043	0.000129431	3.88796	291	0.000724602	1
IPI:IPI00017373.1	1.23815	1.23829	1.17491	0	0	0	1.21712	5.4139e-07	6.26649	41	0.000102092	1
IPI:IPI00027175.1	1.32259	1.23848	1.12108	0	0	0	1.22738	3.03631e-05	4.51765	178	0.000443227	1
IPI:IPI00478209.7	1.07846	1.2998	1.31033	0	0	0	1.22953	8.36246e-05	4.07767	258	0.00064243	1
IPI:IPI00013415.1	1.12692	1.23149	1.34621	0	0	0	1.23487	4.0775e-05	4.38961	197	0.000490538	1
IPI:IPI00039639.8	1.47295	1.07317	1.21381	0	0	0	1.25331	0.000431564	3.36495	426	0.00106076	1
IPI:IPI00414661.7	1.19564	1.31878	1.2592	0	0	0	1.25787	3.80907e-06	5.41918	87	0.000216633	1
IPI:IPI00024670.5	1.41843	1.3727	0.992505	0	0	0	1.26121	0.000730931	3.13612	514	0.00127988	1
IPI:IPI00025363.1	1.28442	1.41993	1.12363	0	0	0	1.27599	0.000118164	3.92751	286	0.000712151	1
IPI:IPI00175416.8	1.28981	1.27326	1.30209	0	0	0	1.28838	1.05882e-08	7.97518	6	1.49402e-05	1
IPI:IPI00005162.3	1.12271	1.24956	1.51817	0	0	0	1.29681	0.000371589	3.42994	391	0.000973606	1
IPI:IPI00022229.2	1.35171	1.36013	1.20674	0	0	0	1.30619	1.25413e-05	4.90166	134	0.000333665	1
IPI:IPI00299506.9	1.31804	1.50018	1.25838	0	0	0	1.35887	4.82974e-05	4.31608	211	0.000525398	1
IPI:IPI00439944.1	1.33492	1.42707	1.35802	0	0	0	1.37334	9.87894e-07	6.00529	55	0.000136952	1
IPI:IPI00007057.4	1.16019	1.57816	1.41906	0	0	0	1.3858	0.000340291	3.46815	383	0.000953685	1
IPI:IPI00030596.3	1.42642	1.33371	1.50432	0	0	0	1.42148	8.6217e-06	5.06441	117	0.000291335	1
IPI:IPI00023814.2	1.3807	1.54522	1.40264	0	0	0	1.44285	9.71208e-06	5.01269	124	0.000308765	1
IPI:IPI00005859.5	1.36671	1.53659	1.49793	0	0	0	1.46708	8.97342e-06	5.04704	121	0.000301295	1
IPI:IPI00005737.1	1.36312	1.55498	1.53732	0	0	0	1.48514	1.71326e-05	4.76618	146	0.000363546	1
IPI:IPI00550781.3	1.4259	1.51031	1.53015	0	0	0	1.48879	1.27013e-06	5.89615	62	0.000154382	1
IPI:IPI00010903.2	1.56785	1.46505	1.48927	0	0	0	1.50739	1.07427e-06	5.96888	59	0.000146912	1
IPI:IPI00333215.1	1.54127	1.71083	1.30574	0	0	0	1.51928	0.000206048	3.68603	335	0.000834163	1
IPI:IPI00219078.5	1.66146	1.50128	1.39911	0	0	0	1.52061	3.74999e-05	4.42597	190	0.000473108	1
IPI:IPI00159899.10	1.63508	1.30575	1.69527	0	0	0	1.54536	0.000217016	3.66351	340	0.000846614	1
IPI:IPI00009410.2	1.42318	1.6273	1.60997	0	0	0	1.55348	1.85626e-05	4.73136	150	0.000373506	1
IPI:IPI00299024.9	1.55144	1.56495	1.60919	0	0	0	1.57519	9.01102e-08	7.04523	19	4.73108e-05	1
IPI:IPI00218052.5	1.48385	1.60434	1.64615	0	0	0	1.57811	5.38711e-06	5.26864	99	0.000246514	1
IPI:IPI00002879.6	1.62996	1.55151	1.55935	0	0	0	1.58027	3.71938e-07	6.42953	38	9.46215e-05	1
IPI:IPI00004859.1	1.57335	1.6746	1.58014	0	0	0	1.60936	1.01716e-06	5.99261	56	0.000139442	1
IPI:IPI00239789.3	1.50834	1.65649	1.6851	0	0	0	1.61664	7.84962e-06	5.10515	110	0.000273904	1
IPI:IPI00299588.2	1.58582	1.81449	1.53842	0	0	0	1.64624	4.23454e-05	4.37319	201	0.000500498	1
IPI:IPI00171665.1	2.13957	1.79612	1.36112	0	0	0	1.7656	0.00143029	2.84458	636	0.00158367	1
IPI:IPI00412607.6	1.70797	1.69481	1.89476	0	0	0	1.76585	1.06295e-05	4.97349	127	0.000316235	1
IPI:IPI00896430.1	1.61963	1.81531	1.97987	0	0	0	1.80493	6.49967e-05	4.18711	236	0.000587649	1
IPI:IPI00008964.3	1.91298	1.86734	1.82669	0	0	0	1.869	1.89473e-07	6.72245	26	6.4741e-05	1
IPI:IPI00922008.1	1.71188	1.7461	2.19945	0	0	0	1.88581	0.00027629	3.55863	359	0.000893924	1
IPI:IPI00006935.3	1.94377	1.97734	1.89312	0	0	0	1.93808	1.52483e-07	6.81678	23	5.72709e-05	1
IPI:IPI00166874.3	1.82306	1.93718	2.10784	0	0	0	1.95603	1.89882e-05	4.72152	152	0.000378486	1
IPI:IPI00179071.2	1.86356	1.97996	2.15156	0	0	0	1.99836	1.82041e-05	4.73983	149	0.000371016	1
IPI:IPI00749237.1	2.17188	2.03758	1.83963	0	0	0	2.01636	3.09974e-05	4.50868	179	0.000445717	1
IPI:IPI00646689.1	2.051	2.05832	2.05804	0	0	0	2.05578	1.10536e-11	10.9565	1	2.49004e-06	1
IPI:IPI00025292.2	1.98201	2.11806	2.09496	0	0	0	2.06501	1.02728e-06	5.98831	58	0.000144422	1
IPI:IPI00168753.5	1.93937	2.18355	2.16893	0	0	0	2.09728	1.20072e-05	4.92056	131	0.000326195	1
IPI:IPI00553066.2	1.98541	2.03842	2.28453	0	0	0	2.10279	2.18503e-05	4.66054	163	0.000405876	1
IPI:IPI00980343.1	2.17041	2.20439	1.99456	0	0	0	2.12312	5.24635e-06	5.28014	98	0.000244024	1
IPI:IPI00028910.1	2.11868	2.17266	2.24034	0	0	0	2.17723	4.0898e-07	6.3883	39	9.71116e-05	1
IPI:IPI00247583.5	2.37381	2.24267	2.23843	0	0	0	2.28497	8.55998e-07	6.06753	50	0.000124502	1
IPI:IPI00007817.1	2.58	2.61199	2.3548	0	0	0	2.5156	6.38182e-06	5.19506	105	0.000261454	1
IPI:IPI00021828.1	2.44942	2.56052	2.63127	0	0	0	2.54707	1.11518e-06	5.95265	61	0.000151892	1
IPI:IPI00060650.3	2.51185	2.84028	2.36799	0	0	0	2.57337	5.11958e-05	4.29077	217	0.000540339	1
IPI:IPI01014604.2	2.72558	2.66682	2.4121	0	0	0	2.6015	1.11208e-05	4.95386	129	0.000321215	1
IPI:IPI00008816.1	2.60327	2.6382	2.68638	0	0	0	2.64262	4.14321e-08	7.38266	14	3.48606e-05	1
IPI:IPI00218407.6	2.63946	2.69508	2.63204	0	0	0	2.65552	1.88906e-08	7.72376	11	2.73904e-05	1
IPI:IPI00025277.5	2.40307	2.85549	2.76645	0	0	0	2.675	4.22055e-05	4.37463	199	0.000495518	1
IPI:IPI00646917.1	2.52405	3.00221	2.54921	0	0	0	2.69182	6.51278e-05	4.18623	237	0.000590139	1
IPI:IPI00216125.6	2.63207	2.75431	2.74164	0	0	0	2.70934	2.5225e-07	6.59817	31	7.71912e-05	1
IPI:IPI00174978.4	2.75017	2.70428	2.70458	0	0	0	2.71967	5.92739e-09	8.22714	4	9.96016e-06	1
IPI:IPI00005698.1	2.56205	2.97245	2.72474	0	0	0	2.75308	2.09059e-05	4.67973	158	0.000393426	1
IPI:IPI00397358.4	2.81405	2.67403	2.863	0	0	0	2.7837	1.02437e-06	5.98954	57	0.000141932	1
IPI:IPI00027385.1	2.61362	2.89546	3.2647	0	0	0	2.9246	0.000100768	3.99668	268	0.000667331	1
IPI:IPI00215790.6	2.78774	2.72355	3.56458	0	0	0	3.02529	0.000362727	3.44042	386	0.000961155	1
IPI:IPI00011302.1	3.21718	3.44015	3.43032	0	0	0	3.36255	1.30989e-06	5.88277	64	0.000159363	1
IPI:IPI00010471.6	3.3579	3.41461	3.36301	0	0	0	3.37851	4.95508e-09	8.30495	3	7.47012e-06	1
IPI:IPI00219160.3	3.34779	3.43067	3.56654	0	0	0	3.44833	6.99789e-07	6.15503	46	0.000114542	1
IPI:IPI01013768.1	3.37169	3.68161	3.54774	0	0	0	3.53368	2.48495e-06	5.60468	73	0.000181773	1
IPI:IPI00017964.1	4.20543	3.37559	3.04537	0	0	0	3.54213	0.000507889	3.29423	456	0.00113546	1
IPI:IPI00018278.3	3.93009	3.81439	3.81055	0	0	0	3.85167	6.448e-08	7.19058	18	4.48207e-05	1
IPI:IPI00009867.3	4.2964	3.17601	4.21619	0	0	0	3.8962	0.000417257	3.3796	415	0.00103337	1
