# Supplementary material for: Fast MS/MS acquisition without dynamic exclusion enables precise and accurate quantification of proteome by MS/MS fragment intensity
Source: Sci Rep. 2016 May 20;6:26392. doi: 10.1038/srep26392 (PMC4873735; doi:10.1038/srep26392)
Supplement: Supplementary Table S2 [file srep26392-s3.xls]

## Sheet: Sheet1
translation 4.47E-58		membrane disassembly 1.26E-07		protein targeting to ER 1.66E-28		protein folding 4.51E-32		cell adhesion 3.43E-05		RNA splicing 3.33E-49		regulation of ligase activity 5.39E-12		amide biosynthetic process 1.62E-56		glycolytic process 1.34E-03		cytokinesis 2.09E-08		nucleotide phosphorylation 3.30E-04		chromatin remodeling 3.42E-04		apoptotic process 6.86E-18		phosphorylation 2.66E-07
AARS	0.158944	BANF1	2.20642	CHMP4A	-0.0114619	AARS	0.158944	ACAP2	-0.174517	ACIN1	-0.112465	ANAPC1	-0.360001	AARS	0.158944	ALDOA	-0.0953578	ACTR2	0.253401	CHCHD4	0.485856	ACTB	-0.227921	AATF	0.422613	AAK1	-0.170745
ABCF1	-0.133859	CCNB1	-0.0299445	CHMP4B	0.743166	ACTB	-0.227921	ALCAM	0.0316442	AKAP17A	0.188387	ANAPC7	-0.179639	ABCF1	-0.133859	ALDOB	2.65552	ACTR3	0.191234	DNAJC19	0.099791	ACTL6A	0.0268307	ABR	-0.196672	ADK	-0.0654444
AGO2	0.03571	CDK1	-0.24569	DDOST	-0.108921	B2M	-0.0701644	ARFGAP1	0.235555	BCAS2	0.281022	APC	0.0319474	AGK	0.0351763	ALDOC	-0.130272	AHCTF1	-0.0678441	FIS1	-0.241821	ANP32E	0.00250154	ACAA2	-0.0511274	AGK	0.0351763
AIMP1	-0.0564073	EMD	2.30951	MACF1	-0.220145	BAG1	0.0449503	ARHGEF2	0.193105	BUD31	-0.567626	BAG5	-0.102988	AGO2	0.03571	ENO1	-1.88982	ANLN	-0.181874	GRPEL1	-0.0821085	ATRX	-0.102651	ACIN1	-0.112465	AK1	0.136669
AIMP2	-0.191774	LMNA	-0.0982798	RPL10	-0.130154	BAG2	0.0243446	ATL3	0.00198678	C14orf166	-0.0758108	BMI1	-0.0485621	AIMP1	-0.0564073	ENO2	0.0492234	APC	0.0319474	GRPEL2	-0.342704	BAZ1A	-0.0732013	ADD1	0.348639	AK2	-0.0841283
AURKAIP1	-0.0346354	NEK9	-0.0333265	RPL10A	0.0834198	BAG3	-0.130548	CD151	0.829575	C1QBP	-0.0514193	BUB1B	-0.0948819	AIMP2	-0.191774	ENO3	0.0547928	ARHGEF11	-0.531776	HSP90AA1	0.0430079	BAZ1B	-0.179606	AIFM1	0.0950131	AK3	0.0380338
CARS2	0.0668264	NUP107	-0.0298339	RPL11	0.0120646	BAG4	-0.360415	CD46	0.278983	CCAR1	0.323442	BUB3	0.0319767	ASNS	0.274613	GAPDH	-0.0378763	ARL3	-0.0860988	HSPA4	-0.0669792	BPTF	0.122603	AIFM2	-0.105679	AK4	1.03301
CDC123	0.0346101	NUP133	-0.0372888	RPL12	0.0101214	BAG5	-0.102988	CD47	0.68689	CCAR2	-0.0812099	CCNB1	-0.0299445	ASS1	0.454232	GPI	0.0782081	BECN1	-0.277037	HSPA9	0.0855712	BRD4	-0.0528821	AIMP1	-0.0564073	AKAP13	0.0806098
COPS5	-0.00133074	NUP153	0.277356	RPL13	0.780867	CALR	0.0778463	CFH	-0.155291	CD2BP2	-1.04461	CDC16	-0.144695	ATIC	-0.0325388	HK1	0.158657	CCDC87	0.657977	MFF	0.0717911	CBX3	-0.070789	AIMP2	-0.191774	AKAP8L	0.171198
DAP3	-0.0470665	NUP155	0.0133937	RPL13A	0.0535591	CCT2	0.0114456	COL5A1	-0.121466	CDC40	-0.0751336	CDC27	0.0364302	AURKAIP1	-0.0346354	HK2	-0.042903	CFL1	0.104358	MFN2	0.050615	CENPH	1.05046	AKAP13	0.0806098	AKAP9	-0.277326
DARS	0.0893542	NUP160	-0.0967449	RPL14	1.01582	CCT4	0.170869	COLGALT1	0.0221857	CDC5L	-0.0789952	CDK1	-0.24569	BDH2	0.264066	LDHA	0.00782274	DCTN3	0.498148	MTX2	0.151557	CHD1	0.0419483	ANP32B	-0.0805743	ALDH18A1	-0.0771842
DARS2	0.191175	NUP188	0.23371	RPL15	-0.404822	CCT5	0.172159	CRELD1	-0.172472	CELF1	0.724969	CDK2	-0.0606003	CAD	0.0436375	OGDH	-0.0809163	DIAPH2	-0.144627	PAM16	0.0715131	CHD4	-0.204881	APBB1	-0.179446	ALDOA	-0.0953578
DDOST	-0.108921	NUP205	-0.0941052	RPL17	0.588708	CCT6A	-0.0868938	CTNNA1	-0.070966	CPSF1	0.111609	CENPF	-0.171281	CARS2	0.0668264	PFKL	1.11123	ECT2	0.0263667	PMPCA	-0.251569	CHD8	-0.127186	APC	0.0319474	ALDOB	2.65552
DDX3X	0.189207	NUP210	0.0235409	RPL18	-0.0909644	CCT7	-0.107647	CTNND1	-0.065102	CPSF2	0.0975548	CUL1	-0.186999	CDC123	0.0346101	PFKM	0.0300984	IST1	0.262949	PMPCB	0.418924	CHRAC1	-0.222727	API5	0.051741	ALDOC	-0.130272
DENR	-0.432279	NUP214	0.0704888	RPL18A	0.170587	CDC37	-0.174698	DAG1	-0.674492	CPSF3	-0.0211204	GCLM	0.0323491	CERS2	0.867825	PFKP	0.013913	KIAA0196	-0.00363677	SAMM50	-0.0635267	CTNNB1	-0.149916	APIP	-0.0611719	APP	-0.124335
DHPS	0.116725	NUP37	1.7656	RPL19	-0.550762	CHCHD4	0.485856	EDIL3	0.0796434	CPSF7	0.0177111	MAD2L1	0.246754	CNDP2	-0.181661	PGAM1	-0.160148	KIF13A	-0.200115	SLC25A6	0.547494	GATAD2B	-0.349484	APP	-0.124335	ARHGEF6	0.137511
DHX29	-0.0869826	NUP50	0.0589167	RPL21	2.28497	CHORDC1	0.0867826	EGFR	0.0320722	CSTF1	0.340675	NHEJ1	-0.304604	COPS5	-0.00133074	PGAM2	-0.0687938	KIF20A	-0.0519254	TIMM13	0.321518	HDAC1	-0.013257	ARF6	-0.0943334	ATF1	-0.0225982
EEF1A1	0.367371	NUP62	-0.140173	RPL22	-0.0466249	CLGN	0.102603	GIT2	-0.159501	CSTF2	-0.63679	PARK7	-0.230211	CPS1	0.0252627	PGAM4	-0.295563	KIF23	-0.265025	TIMM21	0.321002	HDAC2	-0.134378	ARHGEF11	-0.531776	ATP5C1	0.135709
EEF1A2	0.0834235	NUP85	0.21088	RPL23	0.343042	CLPX	0.10183	HABP2	0.391388	CSTF3	0.0783636	PIN1	-0.452887	DAP3	-0.0470665	PGK1	0.079888	KIF4A	-0.145838	TIMM44	-0.0618054	HELLS	0.0101013	ARHGEF16	-0.416968	AURKA	-0.236968
EEF1B2	-0.128632	NUP88	-0.180914	RPL23A	0.106321	CLU	0.344122	ILK	0.0855643	CTNNBL1	-0.452642	PLK1	0.313662	DARS	0.0893542	PGK2	0.295155	KIF4B	-0.0942269	TIMM50	0.0843198	HIST1H4A	0.693477	ARHGEF2	0.193105	AURKAIP1	-0.0346354
EEF1D	-0.141439	NUP93	0.101434	RPL24	0.0324187	CRTAP	0.112076	ITGA5	0.0327013	CWC15	0.0542972	PSMA1	0.124606	DARS2	0.191175	PGM1	0.115447	MAU2	0.209684	TIMM9	0.249713	HMGA1	0.481138	ARHGEF6	0.137511	BAZ1B	-0.179606
EEF1E1	0.0677226	NUP98	0.0670741	RPL26L1	0.315163	CRYAB	0.458043	ITGAV	-0.00917064	CWC27	0.121216	PSMA2	0.0532237	DDOST	-0.108921	PKLR	-1.19813	MYH10	-0.384366	TOMM20	-0.313647	HMGB1	-0.413602	ARL6IP5	-0.167239	BPNT1	-0.201301
EEF2	0.137805	NUPL1	-0.275424	RPL27	-0.0422016	CWC27	0.121216	ITGB1	0.379831	DCPS	-0.0784396	PSMA3	0.118168	DDX3X	0.189207	PKM	0.249487	MYH9	-0.258913	TOMM34	0.498883	HMGB2	-0.371844	ATG3	-0.0613615	BRD4	-0.0528821
EFTUD1	-0.00657107	NUPL2	0.212021	RPL27A	0.666689	DNAJA1	-0.0113625	ITGB5	-0.11017	DDX1	0.0453383	PSMA4	0.308889	DENR	-0.432279	PPP2R5D	0.0859604	NEK7	0.021024	TOMM40	0.122991	HMGB3	0.0179484	ATG5	-0.158646	BUB1B	-0.0948819
EIF1	-0.00497001	PAFAH1B1	0.0758533	RPL28	0.791061	DNAJA2	0.0460058	KRAS	0.079924	DDX20	0.0244768	PSMA5	-0.0081284	DHFR	0.017247	TMEM237	0.297687	NIPBL	0.101333	TOMM70A	0.0254682	HNRNPC	-0.43614	ATP2A1	0.198626	CAB39	0.173079
EIF1AD	0.00686243	PLK1	0.313662	RPL29	0.399697	DNAJA3	0.0373747	L1CAM	-0.0153622	DDX23	0.0562594	PSMA6	0.191561	DHPS	0.116725			NUDC	0.0131897	TRNT1	0.0193335	MBD2	-0.0202213	ATP7A	-2.03904	CAD	0.0436375
EIF1AY	0.227579	PRKCA	-0.186254	RPL3	0.134707	DNAJB1	-0.00958584	LAMB1	-0.177163	DDX39B	-0.0369323	PSMA7	0.163705	DHX29	-0.0869826			NUSAP1	0.0844457	TSPO	0.0343866	MBD3	0.360005	AVEN	-0.0501307	CALM1	0.0143293
EIF2A	0.0946769	PRKCB	0.297576	RPL30	-0.0368863	DNAJB11	-0.064526	LAMC1	-0.0981279	DDX41	-0.174887	PSMB1	0.159545	EEF1A1	0.367371			PDS5A	-0.113449			MORF4L2	-0.171328	BAG1	0.0449503	CAMK1	0.00387582
EIF2AK2	0.124351	RAE1	0.0666555	RPL31	0.213176	DNAJB2	-0.286158	LEPRE1	-0.318066	DDX46	-0.0112263	PSMB2	-0.254502	EEF1A2	0.0834235			PDS5B	-0.116156			MTA2	0.140794	BAG3	-0.130548	CAMK2D	-0.3949
EIF2B1	0.143229	RANBP2	0.0554199	RPL32	0.832086	DNAJB4	-0.0101191	LGALS3BP	-0.196301	DDX47	-0.303243	PSMB3	0.348277	EEF1B2	-0.128632			PIK3C3	-0.161492			NASP	-0.150624	BAX	-0.747908	CASK	0.161113
EIF2B2	-0.0549347	TPR	-0.0486104	RPL34	3.44833	DNAJB6	-0.0777626	MCAM	-0.123985	DDX5	0.221008	PSMB5	0.422271	EEF1D	-0.141439			PLK1	0.313662			NPM1	0.140382	BCAP31	0.242725	CAV1	0.0716842
EIF2B3	-0.00850827	VRK1	-0.287673	RPL35	1.76585	DNAJC10	0.181484	MSLN	-0.121424	DHX15	-0.066052	PSMB7	-0.292668	EEF1E1	0.0677226			PRC1	-0.222239			PBRM1	0.135724	BCL2L13	-0.428212	CCNB1	-0.0299445
EIF2B4	0.533049			RPL36	0.539051	DNAJC19	0.099791	NRAS	0.155106	DHX9	-0.0540942	PSMC1	0.11873	EEF2	0.137805			RAB35	0.0178081			PSME4	-0.179934	BCLAF1	-0.158867	CCNK	0.0886187
EIF2B5	-0.0797908			RPL37A	0.0606498	DNAJC2	0.150659	PALLD	0.0892011	DNAJC8	2.98195	PSMC2	-0.00232776	EFTUD1	-0.00657107			RACGAP1	-0.20595			RBBP4	-0.117875	BRE	0.837164	CDC42BPB	-0.10834
EIF2D	-0.33122			RPL38	3.02529	DNAJC21	-0.104417	PCOLCE2	0.674117	EFTUD2	0.0556225	PSMC3	0.0539045	EIF1	-0.00497001			RAD21	-0.15691			RBBP7	-0.317537	BUB1B	-0.0948819	CDK1	-0.24569
EIF2S1	-0.0634241			RPL4	0.596162	DNAJC7	-0.109762	PELP1	-0.566632	EIF4A3	0.036795	PSMC4	-0.0368102	EIF1AD	0.00686243			RALA	0.207533			RSF1	0.112386	C1QBP	-0.0514193	CDK11A	0.315335
EIF2S2	-0.255868			RPL5	0.370656	EDEM3	1.55348	PLOD2	-0.0823765	FRG1	-0.115971	PSMC5	0.0284861	EIF1AY	0.227579			RHOA	-0.349126			RUVBL1	0.0126607	C3orf38	-0.00769142	CDK11B	0.0984165
EIF2S3	-0.0364241			RPL6	-0.0588989	EMC1	0.170435	PPFIA1	-0.265797	FUS	0.0266744	PSMC6	0.178556	EIF2A	0.0946769			RHOB	0.32002			RUVBL2	0.14951	CAAP1	0.131654	CDK2	-0.0606003
EIF3A	0.0255533			RPL7	0.155013	ERO1L	-0.0972475	PTK2B	0.0962934	GEMIN4	-0.0450797	PSMD1	-0.0278326	EIF2AK2	0.124351			RHOC	-0.0308554			SMARCA1	-0.0412217	CASP14	0.183461	CDK3	0.0248391
EIF3B	0.207794			RPL7A	0.216738	ERP29	0.248303	RALA	0.207533	GEMIN5	-0.0289605	PSMD10	-0.222711	EIF2B1	0.143229			ROCK2	-0.163889			SMARCA2	0.12114	CASP6	0.0316751	CDK5	0.0534231
EIF3C	-0.200821			RPL8	-0.0308745	ERP44	0.0342653	RAP2C	0.498686	GEMIN6	0.445346	PSMD11	0.119763	EIF2B2	-0.0549347			SEPT6	0.0675114			SMARCA4	0.108441	CASP7	-0.13796	CDK6	0.0656091
EIF3D	0.047029			RPL9	-0.0748724	FKBP10	0.197413	RHEB	0.303227	GTF2F1	0.0422165	PSMD12	-0.123181	EIF2B3	-0.00850827			SMC1A	0.0347579			SMARCA5	-0.210538	CASP8	0.105649	CDK7	0.014198
EIF3E	-0.0318784			RPLP0	0.0596288	FKBP11	-0.136412	ROBO1	0.122835	GTF2F2	-0.0343728	PSMD13	0.308951	EIF2B4	0.533049			SMC3	-0.0229089			SMARCAD1	-0.18688	CASP9	0.534099	CDK9	-0.0127048
EIF3G	-0.0922847			RPLP1	1.17716	FKBP14	0.36943	ROCK1	-0.116773	HNRNPA0	-0.181122	PSMD14	0.144076	EIF2B5	-0.0797908			SNX9	-0.0562961			SMARCB1	0.127778	CAV1	0.0716842	CFL1	0.104358
EIF3I	0.0312106			RPLP2	-0.244238	FKBP15	-0.144633	ROCK2	-0.163889	HNRNPA1	-0.187219	PSMD2	-0.216231	EIF2D	-0.33122			SON	-0.179387			SMARCC1	-0.288841	CCAR1	0.323442	CKB	-0.0786828
EIF3J	-0.05118			RPN1	0.00103172	FKBP1A	-0.00845348	SCARA3	-0.0264082	HNRNPA2B1	-0.160374	PSMD3	-0.259672	EIF2S1	-0.0634241			SPAST	0.16113			SMARCC2	-0.109929	CCAR2	-0.0812099	CKS1B	-0.213442
EIF3K	0.0816942			RPN2	-0.0154815	FKBP2	0.266271	SCARB1	0.0713574	HNRNPA3	-0.100044	PSMD4	-0.475961	EIF2S2	-0.255868			SPTBN1	0.0662846			SMARCD1	-0.128357	CD44	-0.144972	CMPK1	-0.0973822
EIF3M	-0.139162			RPS10	1.96075	FKBP3	-0.105796	SCARB2	1.09718	HNRNPC	-0.43614	PSMD5	-0.0775665	EIF2S3	-0.0364241			STAG1	0.0361769			SMARCD3	0.262161	CDK1	-0.24569	COASY	-0.0227389
EIF4A1	0.00852741			RPS11	-0.0771759	FKBP4	0.0786162	SIPA1	-0.314722	HNRNPD	-0.159329	PSMD6	-0.0589009	EIF3A	0.0255533			STAG2	-0.027183			SMARCE1	-0.0894283	CDK11A	0.315335	COQ7	-0.110423
EIF4A2	-0.0732019			RPS12	0.0295859	FKBP5	0.279761	SMAP1	0.0304108	HNRNPF	0.153305	PSMD7	-0.0941418	EIF3B	0.207794			STAMBP	-0.361854			SSRP1	0.135546	CDK11B	0.0984165	COQ9	0.252646
EIF4B	0.0710002			RPS13	0.191556	FKBP7	-0.0429664	TTN	0.0290514	HNRNPH1	0.272517	PSMD9	0.055737	EIF3C	-0.200821			USP8	0.0468376			SUPT4H1	-0.185716	CDK5	0.0534231	COX4I1	0.0959758
EIF4E	-0.0622183			RPS14	-0.0614639	FKBP8	-0.168337			HNRNPH2	0.129755	PSME1	-0.0189847	EIF3D	0.047029							SUPT5H	-0.151195	CEBPB	0.13762	COX5A	-0.228668
EIF4G1	0.151684			RPS15	2.12936	FKBP9	0.00893229			HNRNPH3	0.0668043	PSME2	0.226005	EIF3E	-0.0318784							SUPT6H	-0.279047	CHMP3	-0.0143597	CPNE3	-0.0358079
EIF4H	-0.0339492			RPS15A	1.51466	GANAB	0.150455			HNRNPK	-0.0658854	PSME3	0.181632	EIF3G	-0.0922847							TFAM	0.0478576	CIAPIN1	-0.000842572	CRKL	0.0975223
EIF5	0.0430788			RPS16	0.0627719	GRPEL1	-0.0821085			HNRNPL	-0.123336	PSME4	-0.179934	EIF3I	0.0312106							TOP1	-0.065187	CLIC4	-0.107051	CRYAB	0.458043
EIF5A	-0.631229			RPS18	0.170272	GRPEL2	-0.342704			HNRNPM	0.99844	PSMG2	0.0363439	EIF3J	-0.05118							UBTF	-0.183289	CLPTM1L	0.310958	CSK	-0.0131499
EIF5A2	1.93808			RPS19	-0.0170448	HSP90AA1	0.0430079			HNRNPR	0.0922983	RPS27A	-0.244043	EIF3K	0.0816942									CLU	0.344122	CSNK1A1	0.359438
EIF5B	0.186341			RPS2	0.0457395	HSP90AB1	0.0453654			HNRNPU	-0.0334517	SKP1	0.118012	EIF3M	-0.139162									CRIP1	0.89987	CSNK2A2	0.0325948
EIF6	-0.241747			RPS20	1.09376	HSP90AB4P	0.427847			HNRNPUL1	-0.0064134	STUB1	-0.272959	EIF4A1	0.00852741									CRYAB	0.458043	CSNK2B	0.0552011
EPRS	0.0755413			RPS21	-0.0579756	HSP90B1	0.00768137			HSPA8	-0.0429101	TPR	-0.0486104	EIF4A2	-0.0732019									CSE1L	0.121085	CSTB	2.54707
ETF1	0.102934			RPS23	-0.029643	HSPA14	-0.0982502			ISY1	-0.055023	UBE2C	0.353043	EIF4B	0.0710002									CSNK2A2	0.0325948	CTBP1	-0.372776
FARSA	0.905679			RPS24	0.7559	HSPA2	-0.210931			IVNS1ABP	0.155488	UBE2E1	-0.0126451	EIF4E	-0.0622183									CTNNB1	-0.149916	CUL3	-0.0330565
FARSB	0.504102			RPS25	1.04193	HSPA4L	-0.090912			IWS1	0.102444	UBE2I	0.0497574	EIF4G1	0.151684									CTNNBL1	-0.452642	CYCS	-0.0220259
GARS	0.144797			RPS26	-0.169242	HSPA5	-0.0565039			JMJD6	0.0194338	UBE2L3	-0.249205	EIF4H	-0.0339492									CTSC	-0.0165527	DAK	-0.0981285
GCN1L1	0.101464			RPS27	2.7837	HSPA8	-0.0429101			KHSRP	-0.220469	UBE2N	0.0851753	EIF5	0.0430788									CUL1	-0.186999	DBNL	0.106365
GFM1	0.241574			RPS27A	-0.244043	HSPA9	0.0855712			KIAA1429	-0.306559	UBE2S	-0.0459363	EIF5A	-0.631229									CUL2	-0.109783	DCLK3	0.467018
GFM2	0.0820799			RPS29	-0.594481	HSPBP1	0.445779			LGALS3	0.478072	XRCC4	-0.121159	EIF5A2	1.93808									CUL3	-0.0330565	DGKA	0.00283855
GSPT1	0.0476688			RPS3	0.207796	HSPD1	-0.0683254			LSM2	0.147176	ZNF207	0.161609	EIF5B	0.186341									CUL4A	0.144402	DLD	-0.0261441
GTF2H2	-0.0175999			RPS3A	0.0765126	HSPE1	0.257075			LSM4	0.159623			EIF6	-0.241747									CUL5	-0.102271	DLG1	-0.0783209
GTPBP1	-0.0179937			RPS4X	0.11122	HSPH1	-0.513739			LSM6	0.0193466			EPRS	0.0755413									CXCR4	-0.166963	DTYMK	-0.0226505
HARS	0.24074			RPS5	-0.0343885	LEPRE1	-0.318066			LSM7	0.233021			ETF1	0.102934									CYCS	-0.0220259	DUSP3	-0.0267918
HARS2	0.239601			RPS6	0.607329	LMAN1	-0.14353			LUC7L	-0.240968			FARSA	0.905679									DAB2	0.153854	EGFR	0.0320722
HBS1L	-0.188336			RPS7	1.23487	LRPAP1	-0.100441			LUC7L3	-0.268038			FARSB	0.504102									DAP3	-0.0470665	EIF2A	0.0946769
IARS	0.0180717			RPS8	-0.0958392	MESDC2	-0.186944			MAGOHB	0.265722			GARS	0.144797									DBNL	0.106365	EIF2AK2	0.124351
IARS2	0.00380662			RPS9	0.0555824	MLEC	-0.00199439			MBNL1	0.086973			GART	0.0371798									DDX3X	0.189207	EIF2AK4	0.0474386
ICT1	0.0584557			SEC62	0.136085	MOGS	-0.126			METTL3	-0.209962			GBA	-0.0416658									DDX41	-0.174887	EIF2S1	-0.0634241
IGF2BP3	0.0326575			SEC63	-0.0788721	MPDU1	2.06501			MPHOSPH10	-0.360754			GCLC	0.840109									DDX47	-0.303243	ENO1	-1.88982
KARS	-0.0201825			SPCS1	-0.00452002	NFYC	0.738544			NCBP1	0.165968			GCLM	0.0323491									DDX5	0.221008	ENO2	0.0492234
LARP1	0.093295			SPCS3	0.650498	P4HB	0.0340138			NCBP2	0.522657			GCN1L1	0.101464									DFFA	0.24864	ENO3	0.0547928
LARS	0.125366			SRP14	0.616941	PDCL3	-0.190326			NHP2L1	0.385206			GFM1	0.241574									DFNA5	0.063825	ERC1	0.0209249
LARS2	-0.0374371			SRP19	0.0133399	PDIA3	-0.0600117			NONO	0.122699			GFM2	0.0820799									DHCR24	-0.0980311	FASTKD2	0.164173
MARS	-0.0105346			SRP54	0.109096	PDIA4	-0.0196694			NSRP1	0.076068			GGCT	0.162848									DIABLO	-0.0416291	FIP1L1	0.413785
MCTS1	0.138057			SRP68	-0.0157895	PDIA5	-0.0179523			NUDT21	2.69182			GSPT1	0.0476688									DIDO1	-0.0370933	FN3K	-0.092121
MRPL1	-0.139529			SRP72	-0.0340333	PDIA6	0.304343			PABPC1	-0.0266932			GSS	-0.0761406									DLC1	-4.51887	FN3KRP	0.462671
MRPL11	0.00586566			SRP9	1.46992	PDILT	-0.150498			PABPN1	2.08499			GTF2H2	-0.0175999									DNAJA3	0.0373747	GAK	-0.134404
MRPL14	0.192055			SRPR	-0.0145848	PEX19	-0.161838			PAPOLA	0.498528			GTPBP1	-0.0179937									DNAJB6	-0.0777626	GALT	0.0442288
MRPL15	-0.173101			SRPRB	-0.0158484	PFDN1	0.458559			PCBP1	-0.607371			HAGH	-0.0408668									DNAJC10	0.181484	GAPDH	-0.0378763
MRPL16	0.418047			SSR1	0.141043	PFDN2	-0.0495054			PCBP2	0.0907054			HARS	0.24074									DNM1L	-0.254169	GBAS	0.188391
MRPL20	0.102428			SSR3	-0.272878	PFDN4	0.421393			PHAX	0.0727915			HARS2	0.239601									DSG2	0.175133	GIT2	-0.159501
MRPL28	-0.102426			SSR4	0.692515	PFDN5	0.0572988			PHF5A	0.233568			HBS1L	-0.188336									DSP	0.194468	GNE	-0.0211348
MRPL3	-0.113432					PFDN6	-0.0181257			PLRG1	-0.0754445			IARS	0.0180717									DYNLL1	-0.863831	GPI	0.0782081
MRPL32	-0.402268					PIGK	-0.0635853			PNN	-0.234351			IARS2	0.00380662									DYNLL2	-0.174596	GPS1	-0.0184038
MRPL33	1.07441					PPIA	-0.135072			POLR2A	-0.0389818			ICT1	0.0584557									EBAG9	-0.298564	GPS2	0.406643
MRPL36	0.278922					PPIAL4A	0.300826			POLR2B	-0.177502			IGF2BP3	0.0326575									ECT2	0.0263667	GRB2	0.0946386
MRPL37	-0.169607					PPIB	0.0312677			POLR2E	-0.204932			KARS	-0.0201825									EIF5A	-0.631229	GSK3B	-0.236454
MRPL39	0.0318041					PPIC	0.16599			POLR2G	0.293863			LARP1	0.093295									ERO1L	-0.0972475	GTF2H1	-0.121564
MRPL40	-0.00168079					PPID	0.101908			POLR2L	0.0170248			LARS	0.125366									FAF1	0.0738969	GTF2H2	-0.0175999
MRPL41	0.0168447					PPIE	0.0152454			PPIE	0.0152454			LARS2	-0.0374371									FAM162A	0.183501	GUK1	0.315033
MRPL42	-0.307307					PPIF	0.972276			PPIH	0.0268682			MARS	-0.0105346									FGD4	-0.211927	HACD3	0.488403
MRPL44	0.0355708					PPIH	0.0268682			PPIL1	0.0549352			MCTS1	0.138057									FIS1	-0.241821	HK1	0.158657
MRPL45	0.113023					PPIL1	0.0549352			PPIL3	-0.123133			MRPL1	-0.139529									FKBP8	-0.168337	HK2	-0.042903
MRPL46	0.549694					PPIL2	0.302615			PPP1R8	0.0421488			MRPL11	0.00586566									FNTA	-0.071337	HUS1	0.0868208
MRPL47	-0.043322					PPIL3	-0.123133			PPP1R9B	-0.282955			MRPL14	0.192055									FXR1	-0.153804	IKBKAP	-0.06786
MRPL48	0.271941					PPWD1	-0.0994956			PPP2CA	-0.286921			MRPL15	-0.173101									GAPDH	-0.0378763	IKBKG	-0.095185
MRPL49	0.269995					PRKCSH	-0.109283			PPP2R1A	-0.494078			MRPL16	0.418047									GCLC	0.840109	IL18	0.133962
MRPL50	-0.188516					PTGES3	0.334664			PPP4R2	-0.13647			MRPL20	0.102428									GCLM	0.0323491	ILF3	-0.14761
MRPL9	-0.0742032					RANBP2	0.0554199			PPWD1	-0.0994956			MRPL28	-0.102426									GGCT	0.162848	ILK	0.0855643
MRPS10	0.146804					RUVBL2	0.14951			PRMT7	-0.216039			MRPL3	-0.113432									GNB1	-0.0126955	ILKAP	0.0130384
MRPS15	-0.0799433					SH3GLB1	-0.18532			PRPF19	0.12768			MRPL32	-0.402268									GNB2L1	0.230068	IMPA1	0.0165146
MRPS18B	-0.0589124					SIL1	0.449982			PRPF3	0.0397128			MRPL33	1.07441									GPI	0.0782081	IMPAD1	0.206087
MRPS2	1.05491					ST13	0.268394			PRPF31	0.36104			MRPL36	0.278922									GPX1	-0.00377105	INPP1	0.574663
MRPS22	0.158229					TBCA	-0.266895			PRPF38A	0.152227			MRPL37	-0.169607									GSK3B	-0.236454	ITGAV	-0.00917064
MRPS23	-0.200911					TBCB	0.0518339			PRPF38B	0.348167			MRPL39	0.0318041									GSN	0.186225	KALRN	-0.302345
MRPS28	0.560707					TBCC	-0.00121561			PRPF4	-0.132947			MRPL40	-0.00168079									HINT1	-0.215243	KIDINS220	-0.21118
MRPS30	-0.0559004					TBCE	0.204475			PRPF40A	-0.190125			MRPL41	0.0168447									HINT2	0.0270784	KRAS	0.079924
MRPS31	-0.0778533					TCP1	-0.000344934			PRPF4B	-0.0664535			MRPL42	-0.307307									HK2	-0.042903	LAMTOR3	-0.171975
MRPS35	-0.0177108					TMX1	-0.04519			PRPF6	-0.077217			MRPL44	0.0355708									HMGB1	-0.413602	LDHA	0.00782274
MRPS6	0.0676399					TMX3	-0.22277			PRPF8	0.0030911			MRPL45	0.113023									HMGB2	-0.371844	MAP2K1	0.621612
MRPS7	0.0904867					TOR1A	-0.0150314			PSIP1	0.0992722			MRPL46	0.549694									HMOX1	0.160097	MAP2K2	0.26564
MRPS9	-0.0124875					TOR1B	-0.0523744			PTBP1	-0.0889907			MRPL47	-0.043322									HSPD1	-0.0683254	MAP2K3	-0.161678
MRRF	0.65671					TRAP1	-0.166008			PUF60	0.0685549			MRPL48	0.271941									HSPE1	0.257075	MAP2K4	-0.0681128
MTIF2	-0.139007					TTC1	-0.142841			QKI	0.0452778			MRPL49	0.269995									HTATIP2	0.250062	MAP2K6	0.0439825
NACA	0.00430179					TTC9C	1.01434			RALY	0.161962			MRPL50	-0.188516									IFI16	-0.191591	MAPK1	-0.0219574
NARS	0.0580852					TUBA4A	0.0186503			RBFOX2	-0.356323			MRPL9	-0.0742032									IGBP1	-0.569153	MAPK8IP1	-4.25575
NOA1	-0.049217					TUBB1	0.230012			RBM17	0.0186683			MRPS10	0.146804									IKBKG	-0.095185	MAPKAP1	-0.292841
PABPC1	-0.0266932					TUBB2A	-0.48826			RBM22	0.0251485			MRPS15	-0.0799433									INPP5D	0.345929	MAPKAPK2	0.466269
PABPC4	-0.04348					TUBB3	0.0453371			RBM25	-0.215931			MRPS18B	-0.0589124									ITCH	-0.124314	MED1	0.0106761
PAIP1	0.357845					TUBB4B	-0.0429831			RBM28	-0.193404			MRPS2	1.05491									ITGAV	-0.00917064	MET	-0.00594896
PPA1	0.0560562					TUBB6	-0.151286			RBM39	0.163424			MRPS22	0.158229									ITPR1	-0.0632207	MLKL	0.113823
PPA2	0.0155076					TXN	0.37732			RBM41	1.16785			MRPS23	-0.200911									KALRN	-0.302345	MNAT1	-0.0890471
PTCD3	-0.110356					TXN2	-0.159913			RBM5	-0.0385336			MRPS28	0.560707									KANK2	0.760971	MSH2	0.146398
QARS	0.0863592					TXNDC5	0.0355861			RBM8A	0.525678			MRPS30	-0.0559004									KPNA1	-0.188416	MTOR	0.0746397
QRSL1	0.0867717					TXNL1	-0.180772			RBMX	0.21889			MRPS31	-0.0778533									KPNB1	-0.159624	MVK	-0.0846323
RARS	0.0990818					UGGT1	-0.0453781			RBMXL1	0.616094			MRPS35	-0.0177108									KRT18	-0.599546	NADK2	0.0890413
RBM3	-0.625647					UNC45A	0.0352781			RNPS1	-0.118992			MRPS6	0.0676399									KRT8	-0.119409	NDUFA10	0.183596
RPL10	-0.130154					VBP1	0.255066			RTCB	0.00302137			MRPS7	0.0904867									LGALS1	-0.181727	NDUFA4	0.0385285
RPL10A	0.0834198									SAP18	-0.0160628			MRPS9	-0.0124875									LIG4	-0.173932	NDUFA6	-0.0378077
RPL11	0.0120646									SART1	-0.0227839			MRRF	0.65671									LMNA	-0.0982798	NDUFA8	1.17249
RPL12	0.0101214									SART3	-0.0624182			MTHFD1	-0.0726214									LMNB1	-0.0427626	NDUFA9	-0.0385463
RPL13	0.780867									SCAF1	-0.0309775			MTHFD1L	0.0333856									MADD	0.343909	NDUFAB1	0.236484
RPL13A	0.0535591									SCAF11	-0.168697			MTHFD2	0.0834351									MAP2K4	-0.0681128	NDUFB1	0.301564
RPL14	1.01582									SF1	-0.00478514			MTIF2	-0.139007									MAP2K6	0.0439825	NDUFB3	0.211749
RPL15	-0.404822									SF3A1	0.0986671			NACA	0.00430179									MAPK1	-0.0219574	NDUFB6	-0.080297
RPL17	0.588708									SF3A2	0.169835			NARS	0.0580852									MFF	0.0717911	NDUFB9	-0.158519
RPL18	-0.0909644									SF3A3	-0.0855911			NOA1	-0.049217									MFN2	0.050615	NDUFS2	0.0101223
RPL18A	0.170587									SF3B1	0.0567083			PABPC1	-0.0266932									MGMT	0.202534	NDUFS3	0.11292
RPL19	-0.550762									SF3B2	-0.13317			PABPC4	-0.04348									MLH1	-0.302058	NDUFS4	-0.0283746
RPL21	2.28497									SF3B3	0.195515			PAIP1	0.357845									MLLT11	0.125923	NDUFS8	-0.115435
RPL22	-0.0466249									SF3B4	-0.0906657			PNKD	-0.138249									MRPL41	0.0168447	NDUFV1	-0.234093
RPL23	0.343042									SF3B5	-0.0666253			PPA1	0.0560562									MRPS30	-0.0559004	NDUFV2	-0.284616
RPL23A	0.106321									SFPQ	0.00655807			PPA2	0.0155076									MSH2	0.146398	NDUFV3	0.0609873
RPL24	0.0324187									SKIV2L2	0.0621112			PTCD3	-0.110356									MSH6	0.0289293	NEFL	0.102819
RPL26L1	0.315163									SLU7	-0.730762			QARS	0.0863592									MTCH1	-0.0642951	NEK7	0.021024
RPL27	-0.0422016									SMC1A	0.0347579			QRSL1	0.0867717									MTCH2	-0.0648211	NEK9	-0.0333265
RPL27A	0.666689									SMN1	0.790962			RARS	0.0990818									MYBBP1A	0.0027021	NEXN	-0.112788
RPL28	0.791061									SMNDC1	-0.342134			RBM3	-0.625647									NAE1	-0.0421949	NME1	0.165032
RPL29	0.399697									SNRNP200	0.000511016			RPL10	-0.130154									NCKAP1	0.0975293	NME2	0.0716056
RPL3	0.134707									SNRNP70	0.674952			RPL10A	0.0834198									NCSTN	-0.0668625	NOL9	-0.0298067
RPL30	-0.0368863									SNRPA	0.0114076			RPL11	0.0120646									NFKB1	0.169783	NPTN	-0.4423
RPL31	0.213176									SNRPA1	0.35697			RPL12	0.0101214									NMT1	0.176468	NRAS	0.155106
RPL32	0.832086									SNRPB	0.015518			RPL13	0.780867									NOA1	-0.049217	NRBP1	0.064365
RPL34	3.44833									SNRPB2	-0.220169			RPL13A	0.0535591									NOC2L	0.105751	NRG2	-1.0234
RPL35	1.76585									SNRPC	0.0983229			RPL14	1.01582									NUDT2	0.284533	OGDH	-0.0809163
RPL36	0.539051									SNRPD1	0.152474			RPL15	-0.404822									OGT	-0.0916961	OXSR1	-0.119468
RPL36AL	1.16078									SNRPD2	0.189085			RPL17	0.588708									OPA1	0.0764899	PACSIN2	0.0922493
RPL37A	0.0606498									SNRPD3	3.54213			RPL18	-0.0909644									PAK2	0.161963	PAK2	0.161963
RPL38	3.02529									SNW1	-0.193269			RPL18A	0.170587									PARK7	-0.230211	PAK3	-0.0796498
RPL4	0.596162									SON	-0.179387			RPL19	-0.550762									PAWR	-1.04885	PANK4	0.081735
RPL5	0.370656									SREK1	0.0084135			RPL21	2.28497									PDCD10	0.0761645	PAPSS1	0.105074
RPL6	-0.0588989									SRPK2	-0.462335			RPL22	-0.0466249									PDCD5	0.491222	PAPSS2	0.0178369
RPL7	0.155013									SRRM1	-0.466622			RPL23	0.343042									PDCD6	2.675	PBK	0.145857
RPL7A	0.216738									SRRM2	-0.162779			RPL23A	0.106321									PDCD6IP	0.134851	PDXK	-0.104822
RPL7L1	-0.15778									SRSF1	-0.0200482			RPL24	0.0324187									PDCL3	-0.190326	PEA15	-0.109181
RPL8	-0.0308745									SRSF11	0.230715			RPL26L1	0.315163									PEA15	-0.109181	PEBP1	0.0673149
RPL9	-0.0748724									SRSF2	-0.180725			RPL27	-0.0422016									PEG10	0.343484	PFKL	1.11123
RPLP0	0.0596288									SRSF4	-0.0396733			RPL27A	0.666689									PKN2	0.0251196	PFKM	0.0300984
RPLP1	1.17716									SRSF5	-0.251631			RPL28	0.791061									PLEC	-0.0602675	PFKP	0.013913
RPLP2	-0.244238									SRSF6	-0.124553			RPL29	0.399697									PLS1	0.387489	PGAM1	-0.160148
RPN1	0.00103172									SRSF9	-0.12799			RPL3	0.134707									PLS3	0.0615111	PGAM2	-0.0687938
RPN2	-0.0154815									SUGP2	0.0102765			RPL30	-0.0368863									PML	-0.0485221	PGAM4	-0.295563
RPS10	1.96075									SUPT6H	-0.279047			RPL31	0.213176									POLB	-0.296904	PGK1	0.079888
RPS11	-0.0771759									SYNCRIP	-0.0991892			RPL32	0.832086									POLR2G	0.293863	PGK2	0.295155
RPS12	0.0295859									TFIP11	0.0919602			RPL34	3.44833									POR	0.238099	PGM1	0.115447
RPS13	0.191556									THOC1	0.214905			RPL35	1.76585									PPID	0.101908	PHKG1	1.98523
RPS14	-0.0614639									THOC2	0.0328673			RPL36	0.539051									PPIF	0.972276	PI4K2A	0.178071
RPS15	2.12936									THOC3	0.00134004			RPL36AL	1.16078									PPP2CA	-0.286921	PIK3C2A	0.392813
RPS15A	1.51466									THOC5	0.11142			RPL37A	0.0606498									PPP2CB	-0.130494	PIK3C3	-0.161492
RPS16	0.0627719									THOC6	0.119452			RPL38	3.02529									PPP2R1A	-0.494078	PIK3R4	-0.0178264
RPS18	0.170272									THOC7	0.0749522			RPL4	0.596162									PPP2R2B	-0.00410123	PIP4K2A	0.107648
RPS19	-0.0170448									THRAP3	-0.0264401			RPL5	0.370656									PPP3R1	0.11013	PKLR	-1.19813
RPS2	0.0457395									TXNL4A	-0.106691			RPL6	-0.0588989									PRDX3	0.00444207	PKM	0.249487
RPS20	1.09376									U2AF2	0.15776			RPL7	0.155013									PRDX5	0.37193	PKN2	0.0251196
RPS21	-0.0579756									UBL5	0.308985			RPL7A	0.216738									PRKCA	-0.186254	PLK1	0.313662
RPS23	-0.029643									UPF3B	-0.152338			RPL7L1	-0.15778									PRKCB	0.297576	PML	-0.0485221
RPS24	0.7559									USP39	-0.168028			RPL8	-0.0308745									PRKDC	0.0475873	PMPCB	0.418924
RPS25	1.04193									WBP11	0.113075			RPL9	-0.0748724									PRUNE2	-0.422114	PPIP5K1	-0.0554524
RPS26	-0.169242									WBP4	0.0350245			RPLP0	0.0596288									PSMA1	0.124606	PPIP5K2	-0.33539
RPS26P11	0.624975									WDR77	-0.220707			RPLP1	1.17716									PSMA2	0.0532237	PPP2R5D	0.0859604
RPS27	2.7837									WTAP	-0.121361			RPLP2	-0.244238									PSMA3	0.118168	PPP4R1	-0.149821
RPS27A	-0.244043									XAB2	0.0890848			RPN1	0.00103172									PSMA4	0.308889	PPP5C	0.124863
RPS29	-0.594481									YBX1	0.0946877			RPN2	-0.0154815									PSMA5	-0.0081284	PRKAA1	-0.136466
RPS3	0.207796									ZCCHC8	0.0801387			RPS10	1.96075									PSMA6	0.191561	PRKACA	0.0744489
RPS3A	0.0765126									ZNF638	-0.274606			RPS11	-0.0771759									PSMA7	0.163705	PRKAG1	-0.00858315
RPS4X	0.11122									ZRANB2	-0.062716			RPS12	0.0295859									PSMB1	0.159545	PRKAG2	-0.118394
RPS5	-0.0343885													RPS13	0.191556									PSMB2	-0.254502	PRKAR1A	0.0896887
RPS6	0.607329													RPS14	-0.0614639									PSMB3	0.348277	PRKAR1B	0.0351332
RPS7	1.23487													RPS15	2.12936									PSMB5	0.422271	PRKAR2A	-0.156844
RPS8	-0.0958392													RPS15A	1.51466									PSMB7	-0.292668	PRKCA	-0.186254
RPS9	0.0555824													RPS16	0.0627719									PSMC1	0.11873	PRKCB	0.297576
RRBP1	-0.194211													RPS18	0.170272									PSMC2	-0.00232776	PRKCSH	-0.109283
SARS	0.0386054													RPS19	-0.0170448									PSMC3	0.0539045	PRKCZ	-0.0495792
SPCS1	-0.00452002													RPS2	0.0457395									PSMC4	-0.0368102	PRKDC	0.0475873
SPCS3	0.650498													RPS20	1.09376									PSMC5	0.0284861	PRKRA	0.042927
SRP14	0.616941													RPS21	-0.0579756									PSMC6	0.178556	PRPF4B	-0.0664535
SRP19	0.0133399													RPS23	-0.029643									PSMD1	-0.0278326	PRPS1	0.213408
SRP54	0.109096													RPS24	0.7559									PSMD10	-0.222711	PRPS1L1	0.856282
SRP68	-0.0157895													RPS25	1.04193									PSMD11	0.119763	PSKH2	0.283463
SRP72	-0.0340333													RPS26	-0.169242									PSMD12	-0.123181	PSMA1	0.124606
SRP9	1.46992													RPS26P11	0.624975									PSMD13	0.308951	PSMA2	0.0532237
SRPR	-0.0145848													RPS27	2.7837									PSMD14	0.144076	PSMA3	0.118168
SRPRB	-0.0158484													RPS27A	-0.244043									PSMD2	-0.216231	PSMA4	0.308889
SSR1	0.141043													RPS29	-0.594481									PSMD3	-0.259672	PSMA5	-0.0081284
SSR3	-0.272878													RPS3	0.207796									PSMD4	-0.475961	PSMA6	0.191561
SSR4	0.692515													RPS3A	0.0765126									PSMD5	-0.0775665	PSMA7	0.163705
SUPT5H	-0.151195													RPS4X	0.11122									PSMD6	-0.0589009	PSMB1	0.159545
SYNM	-0.06103													RPS5	-0.0343885									PSMD7	-0.0941418	PSMB2	-0.254502
TARS	0.0128704													RPS6	0.607329									PSMD9	0.055737	PSMB3	0.348277
TARSL2	-0.0042783													RPS7	1.23487									PSME1	-0.0189847	PSMB5	0.422271
TCEA1	0.738828													RPS8	-0.0958392									PSME2	0.226005	PSMB7	-0.292668
TCEB1	-0.0421425													RPS9	0.0555824									PSME3	0.181632	PSMC1	0.11873
TCEB2	0.368849													RRBP1	-0.194211									PSME4	-0.179934	PSMC2	-0.00232776
TCEB3	-0.234425													SARS	0.0386054									PTK2B	0.0962934	PSMC3	0.0539045
TSFM	-0.00173747													SMPD4	0.290628									PTRH2	0.646961	PSMC4	-0.0368102
TUFM	-0.0310507													SPCS1	-0.00452002									PUF60	0.0685549	PSMC5	0.0284861
VARS	-0.0931503													SPCS3	0.650498									RABEP1	-0.132537	PSMC6	0.178556
WARS	0.0542584													SPTLC1	-0.173106									RAC1	-0.347381	PSMD1	-0.0278326
WARS2	0.364865													SPTLC2	0.129483									RAD21	-0.15691	PSMD10	-0.222711
YARS	0.285265													SRP14	0.616941									RBM5	-0.0385336	PSMD11	0.119763
YARS2	0.262627													SRP19	0.0133399									RFK	-0.0208079	PSMD12	-0.123181
														SRP54	0.109096									RHOB	0.32002	PSMD13	0.308951
														SRP68	-0.0157895									RHOT1	-0.0737713	PSMD14	0.144076
														SRP72	-0.0340333									RHOT2	0.05528	PSMD2	-0.216231
														SRP9	1.46992									RMDN3	-0.106955	PSMD3	-0.259672
														SRPR	-0.0145848									ROBO1	0.122835	PSMD4	-0.475961
														SRPRB	-0.0158484									ROCK1	-0.116773	PSMD5	-0.0775665
														SSR1	0.141043									ROCK2	-0.163889	PSMD6	-0.0589009
														SSR3	-0.272878									RPS27A	-0.244043	PSMD7	-0.0941418
														SSR4	0.692515									RPS3	0.207796	PSMD9	0.055737
														SUPT5H	-0.151195									RPS6	0.607329	PSME1	-0.0189847
														SYNM	-0.06103									RPS6KA1	0.0727187	PSME2	0.226005
														TARS	0.0128704									RRP8	-0.239305	PSME3	0.181632
														TARSL2	-0.0042783									RTN3	-0.0172776	PSME4	-0.179934
														TCEA1	0.738828									RTN4	-0.073327	PTK2B	0.0962934
														TCEB1	-0.0421425									SAP30BP	0.158763	PTK7	0.0261916
														TCEB2	0.368849									SART1	-0.0227839	PTPN1	0.0273192
														TCEB3	-0.234425									SCRIB	0.0652637	PXN	0.185735
														TSFM	-0.00173747									SERPINB9	0.00369944	RBX1	0.339004
														TUFM	-0.0310507									SFN	0.10311	RFK	-0.0208079
														VARS	-0.0931503									SGPL1	-0.111423	RICTOR	-0.47558
														WARS	0.0542584									SH3GLB1	-0.18532	RIOK2	-0.0867543
														WARS2	0.364865									SIRT1	0.178966	ROCK1	-0.116773
														YARS	0.285265									SLC25A4	0.0135012	ROCK2	-0.163889
														YARS2	0.262627									SLC25A6	0.547494	ROR2	-0.0878854
																								SLK	-0.114981	RPS27A	-0.244043
																								SMNDC1	-0.342134	RPS6KA1	0.0727187
																								SMS	-0.0295025	RPS6KA6	0.433034
																								SNCA	-0.0188758	SCYL1	-0.105284
																								SNW1	-0.193269	SCYL2	0.149861
																								SOD2	0.110677	SDHC	0.235861
																								SPTAN1	-0.178804	SLK	-0.114981
																								SQSTM1	-0.17563	SMAD2	0.0997718
																								SRA1	0.0136026	SNCA	-0.0188758
																								SSR3	-0.272878	SPTAN1	-0.178804
																								STAT1	0.158945	SPTBN1	0.0662846
																								STEAP3	0.0385907	SPTBN2	-0.023754
																								STK24	0.157844	SPTBN5	0.738665
																								STK4	-0.00215987	SQSTM1	-0.17563
																								SUDS3	0.0590508	SRPK2	-0.462335
																								TAOK1	0.109114	SRPK3	0.549574
																								THOC1	0.214905	STAT3	0.206125
																								THOC6	0.119452	STAT5A	0.101554
																								TIAL1	0.622444	STK24	0.157844
																								TIMM50	0.0843198	STK39	-0.134915
																								TJP1	-0.11137	STK4	-0.00215987
																								TJP2	-0.11188	TAOK1	0.109114
																								TMEM214	0.128797	TBK1	0.818641
																								TOP2A	-0.0748584	TBRG4	0.308844
																								TPX2	-0.0898703	TJP2	-0.11188
																								TRAF2	-0.383321	TK1	-0.0361479
																								TRAIP	0.0268708	TMEM237	0.297687
																								TRIAP1	-0.0597788	TOP1	-0.065187
																								TRIO	-0.339088	TP53RK	0.115309
																								TSPO	0.0343866	TPR	-0.0486104
																								UBE2D3	0.402325	TRIM24	-0.0246294
																								UBE2K	-0.290995	TRIM28	-0.182435
																								UBE2Z	0.97205	TRIO	-0.339088
																								UBE4B	-0.0340381	TRRAP	-0.106678
																								USP47	-0.0969389	TSSK3	0.422444
																								VCP	-0.0213079	TTN	0.0290514
																								VDAC1	0.211313	UCK2	0.176465
																								VIM	-0.200363	UQCRB	-0.296216
																								XPA	-0.825256	UQCRC1	-0.262743
																								YARS	0.285265	UQCRC2	0.243973
																								YWHAB	-0.120846	USP15	0.0541899
																								YWHAE	-0.0981186	VPRBP	0.300779
																								YWHAG	-0.026761	VRK1	-0.287673
																								YWHAH	0.0368624	WEE2	-0.771536
																								YWHAQ	-0.00446631	WNK1	0.017455
																								YWHAZ	-0.0827432	YWHAB	-0.120846
																								ZBTB16	0.366929	YWHAZ	-0.0827432
																								ZNF622	0.130995	ZC3HC1	-0.470602
